# Supplementary material for: Impact of osmotic stress on the phosphorylation and subcellular location of Listeria monocytogenes stressosome proteins
Source: Sci Rep. 2020 Nov 30;10:20837. doi: 10.1038/s41598-020-77738-z (PMC7705745; doi:10.1038/s41598-020-77738-z)
Supplement: Supplementary file 1 — Supplementary Information. [file 41598_2020_77738_MOESM1_ESM.zip]

Archive with 16 entries (14 files):
- Dessaux-et-al-Supp-Information/
- __MACOSX/._Dessaux-et-al-Supp-Information
- Dessaux-et-al-Supp-Information/.DS_Store
- __MACOSX/Dessaux-et-al-Supp-Information/._.DS_Store
- Dessaux-et-al-Supp-Information/MS-Proteomics-3-assays/
- __MACOSX/Dessaux-et-al-Supp-Information/._MS-Proteomics-3-assays
- Dessaux-et-al-Supp-Information/Figures-S1-to-S9-Tables-S1-S2.pdf
- __MACOSX/Dessaux-et-al-Supp-Information/._Figures-S1-to-S9-Tables-S1-S2.pdf
- Dessaux-et-al-Supp-Information/MS-Proteomics-3-assays/.DS_Store
- __MACOSX/Dessaux-et-al-Supp-Information/MS-Proteomics-3-assays/._.DS_Store
- Dessaux-et-al-Supp-Information/MS-Proteomics-3-assays/Table-S3-Exps-1-2.xlsx
- __MACOSX/Dessaux-et-al-Supp-Information/MS-Proteomics-3-assays/._Table-S3-Exps-1-2.xlsx
- Dessaux-et-al-Supp-Information/MS-Proteomics-3-assays/WT-cytosol-assay-exp3.pdf
- __MACOSX/Dessaux-et-al-Supp-Information/MS-Proteomics-3-assays/._WT-cytosol-assay-exp3.pdf
- Dessaux-et-al-Supp-Information/MS-Proteomics-3-assays/WT-membrane-assay-exp3.pdf
- __MACOSX/Dessaux-et-al-Supp-Information/MS-Proteomics-3-assays/._WT-membrane-assay-exp3.pdf
