# Supplementary material for: Impact of osmotic stress on the phosphorylation and subcellular location of Listeria monocytogenes stressosome proteins
Source: Sci Rep. 2020 Nov 30;10:20837. doi: 10.1038/s41598-020-77738-z (PMC7705745; doi:10.1038/s41598-020-77738-z)
Supplement: Supplementary file 1 — Supplementary Information. [file 41598_2020_77738_MOESM1_ESM.zip › Dessaux-et-al-Supp-Information/MS-Proteomics-3-assays/Table-S3-Exps-1-2.xlsx]

## Sheet: overview_unique_peptide_counts
Table S3. Listeria monocytogenes proteins indentified by high resolution MS in cytosol and membrane extracts after pull-down with anti-RsbR1 antibody			WT cytosol	DrsbR1 cytosol	WT membrane	DrsbR1 membrane	WT cytosol	DrsbR1 cytosol	WT membrane	DrsbR1 membrane	Negative CONTROL cytosol	Negative CONTROL membrane
Identified Proteins (548)	Accession Number	Molecular Weight	Experiment 1 (unique peptide counts)				Experiment 2 (unique peptide counts)
Chaperone protein DnaK OS=Listeria monocytogenes serovar 1/2a (strain ATCC BAA-679 / EGD-e) OX=169963 GN=dnaK PE=3 SV=1	DNAK_LISMO	66 kDa	25	27	19	14	20	29	14	14	20	17
60 kDa chaperonin OS=Listeria monocytogenes serovar 1/2a (strain ATCC BAA-679 / EGD-e) OX=169963 GN=groL PE=3 SV=1	CH60_LISMO	57 kDa	27	25	19	14	25	25	21	18	24	22
Elongation factor Tu OS=Listeria monocytogenes serovar 1/2a (strain ATCC BAA-679 / EGD-e) OX=169963 GN=tuf PE=1 SV=1	EFTU_LISMO	43 kDa	18	21	14	17	17	25	14	14	11	12
Keratin, type I cytoskeletal 9 (Contact-Cont) OS=Homo sapiens GN=KRT9 PE=1 SV=3	K1C9_HUMAN	62 kDa	18	15	16	15	17	16	19	25	17	21
RsbR protein OS=Listeria monocytogenes serovar 1/2a (strain ATCC BAA-679 / EGD-e) OX=169963 GN=RsbR PE=4 SV=1	Q8Y8K9_LISMO	32 kDa	19	2	13	1	19	1	11	1	0	0
Serum albumin (Laboratory-Cont) OS=Bos taurus GN=ALB PE=1 SV=4	ALBU_BOVIN	69 kDa	17	11	14	14	15	21	16	15	24	24
GMP synthase [glutamine-hydrolyzing] OS=Listeria monocytogenes serovar 1/2a (strain ATCC BAA-679 / EGD-e) OX=169963 GN=guaA PE=3 SV=1	GUAA_LISMO	58 kDa	12	22	18	21	7	26	19	24	1	2
DNA-directed RNA polymerase subunit beta' OS=Listeria monocytogenes serovar 1/2a (strain ATCC BAA-679 / EGD-e) OX=169963 GN=rpoC PE=3 SV=1	RPOC_LISMO	135 kDa	8	36	7	4	7	44	4	16	0	2
Elongation factor G OS=Listeria monocytogenes serovar 1/2a (strain ATCC BAA-679 / EGD-e) OX=169963 GN=fusA PE=3 SV=1	EFG_LISMO	77 kDa	15	20	5	8	7	23	7	8	6	9
DNA-directed RNA polymerase subunit beta OS=Listeria monocytogenes serovar 1/2a (strain ATCC BAA-679 / EGD-e) OX=169963 GN=rpoB PE=3 SV=1	RPOB_LISMO	133 kDa	14	40	3	3	7	43	7	3	1	0
Pyruvate kinase OS=Listeria monocytogenes serovar 1/2a (strain ATCC BAA-679 / EGD-e) OX=169963 GN=pykA PE=3 SV=1	Q8Y6W1_LISMO	63 kDa	15	31	10	5	12	27	5	11	8	5
Dihydrolipoamide acetyltransferase component of pyruvate dehydrogenase complex OS=Listeria monocytogenes serovar 1/2a (strain ATCC BAA-679 / EGD-e) OX=169963 GN=pdhC PE=3 SV=1	Q8Y863_LISMO	58 kDa	14	11	16	12	9	11	13	12	10	7
Inosine-5'-monophosphate dehydrogenase OS=Listeria monocytogenes serovar 1/2a (strain ATCC BAA-679 / EGD-e) OX=169963 GN=guaB PE=1 SV=1	Q926Y9_LISMO	53 kDa	23	21	8	4	14	19	8	10	16	8
30S ribosomal protein S2 OS=Listeria monocytogenes serovar 1/2a (strain ATCC BAA-679 / EGD-e) OX=169963 GN=rpsB PE=3 SV=1	RS2_LISMO	28 kDa	10	13	10	6	10	12	7	8	5	4
Elongation factor Ts OS=Listeria monocytogenes serovar 1/2a (strain ATCC BAA-679 / EGD-e) OX=169963 GN=tsf PE=3 SV=1	EFTS_LISMO	33 kDa	14	12	7	9	11	16	11	14	15	10
Glyceraldehyde-3-phosphate dehydrogenase OS=Listeria monocytogenes serovar 1/2a (strain ATCC BAA-679 / EGD-e) OX=169963 GN=gap PE=3 SV=1	Q8Y4I1_LISMO	36 kDa	13	9	10	8	11	11	7	10	14	6
Enolase OS=Listeria monocytogenes serovar 1/2a (strain ATCC BAA-679 / EGD-e) OX=169963 GN=eno PE=1 SV=1	ENO_LISMO	46 kDa	13	13	12	9	13	10	11	15	18	13
30S ribosomal protein S3 OS=Listeria monocytogenes serovar 1/2a (strain ATCC BAA-679 / EGD-e) OX=169963 GN=rpsC PE=3 SV=1	RS3_LISMO	25 kDa	7	13	7	7	7	12	5	4	5	6
50S ribosomal protein L5 OS=Listeria monocytogenes serovar 1/2a (strain ATCC BAA-679 / EGD-e) OX=169963 GN=rplE PE=3 SV=1	RL5_LISMO	20 kDa	7	9	5	3	10	10	5	6	6	3
PdhA protein OS=Listeria monocytogenes serovar 1/2a (strain ATCC BAA-679 / EGD-e) OX=169963 GN=pdhA PE=4 SV=1	Q8Y865_LISMO	41 kDa	8	13	12	2	12	13	8	9	5	4
30S ribosomal protein S5 OS=Listeria monocytogenes serovar 1/2a (strain ATCC BAA-679 / EGD-e) OX=169963 GN=rpsE PE=3 SV=1	RS5_LISMO	17 kDa	4	7	5	4	6	9	5	6	3	4
Phosphoenolpyruvate-protein phosphotransferase OS=Listeria monocytogenes serovar 1/2a (strain ATCC BAA-679 / EGD-e) OX=169963 GN=ptsI PE=3 SV=2	PT1_LISMO	63 kDa	8	18	2	2	11	21	4	1	4	2
Glutamine--fructose-6-phosphate aminotransferase [isomerizing] OS=Listeria monocytogenes serovar 1/2a (strain ATCC BAA-679 / EGD-e) OX=169963 GN=glmS PE=3 SV=3	GLMS_LISMO	66 kDa	7	20	3	2	7	21	3	3	1	2
Aldehyde-alcohol dehydrogenase OS=Listeria monocytogenes serovar 1/2a (strain ATCC BAA-679 / EGD-e) OX=169963 GN=lmo1634 PE=3 SV=1	Q8Y6Q0_LISMO	95 kDa	14	3	14	2	9	10	17	3	2	2
FbaA protein OS=Listeria monocytogenes serovar 1/2a (strain ATCC BAA-679 / EGD-e) OX=169963 GN=fbaA PE=3 SV=1	Q8Y498_LISMO	30 kDa	8	9	4	5	15	12	5	2	9	3
Phosphoglycerate kinase OS=Listeria monocytogenes serovar 1/2a (strain ATCC BAA-679 / EGD-e) OX=169963 GN=pgk PE=3 SV=1	PGK_LISMO	42 kDa	10	7	4	5	7	10	4	4	7	4
PdhB protein OS=Listeria monocytogenes serovar 1/2a (strain ATCC BAA-679 / EGD-e) OX=169963 GN=PdhB PE=4 SV=1	Q8Y864_LISMO	35 kDa	7	5	7	5	5	9	7	6	3	3
Lmo2196 protein OS=Listeria monocytogenes serovar 1/2a (strain ATCC BAA-679 / EGD-e) OX=169963 GN=lmo2196 PE=4 SV=1	Q7AP52_LISMO	63 kDa	3	5	13	10	1	13	11	3	9	4
CD4+ T-cell-stimulating antigen OS=Listeria monocytogenes serovar 1/2a (strain ATCC BAA-679 / EGD-e) OX=169963 GN=tcsA PE=3 SV=2	TCSA_LISMO	38 kDa	1	9	12	9	4	11	13	9	4	2
MreB protein OS=Listeria monocytogenes serovar 1/2a (strain ATCC BAA-679 / EGD-e) OX=169963 GN=mreB PE=4 SV=1	Q8Y6Y3_LISMO	36 kDa	9	10	5	7	7	8	4	4	5	0
6-phosphogluconate dehydrogenase, decarboxylating OS=Listeria monocytogenes serovar 1/2a (strain ATCC BAA-679 / EGD-e) OX=169963 GN=lmo1376 PE=3 SV=1	Q8Y7B0_LISMO	52 kDa	6	17	2	1	5	18	2	0	2	2
Polyribonucleotide nucleotidyltransferase OS=Listeria monocytogenes serovar 1/2a (strain ATCC BAA-679 / EGD-e) OX=169963 GN=pnp PE=3 SV=1	PNP_LISMO	80 kDa	9	12	0	1	4	16	6	3	3	1
ATP-dependent 6-phosphofructokinase OS=Listeria monocytogenes serovar 1/2a (strain ATCC BAA-679 / EGD-e) OX=169963 GN=pfkA PE=3 SV=1	PFKA_LISMO	34 kDa	7	17	0	1	7	18	2	1	3	2
Lmo0135 protein OS=Listeria monocytogenes serovar 1/2a (strain ATCC BAA-679 / EGD-e) OX=169963 GN=lmo0135 PE=1 SV=1	Q8YAJ0_LISMO	58 kDa	3	7	6	5	3	11	9	3	6	5
Chaperone protein DnaJ OS=Listeria monocytogenes serovar 1/2a (strain ATCC BAA-679 / EGD-e) OX=169963 GN=dnaJ PE=3 SV=1	DNAJ_LISMO	41 kDa	8	10	7	3	11	12	5	5	2	1
AnsB protein OS=Listeria monocytogenes serovar 1/2a (strain ATCC BAA-679 / EGD-e) OX=169963 GN=ansB PE=4 SV=1	Q8Y6M1_LISMO	72 kDa	1	8	10	9	0	13	5	8	0	0
Alanine--tRNA ligase OS=Listeria monocytogenes serovar 1/2a (strain ATCC BAA-679 / EGD-e) OX=169963 GN=alaS PE=3 SV=1	SYA_LISMO	98 kDa	4	20	0	0	7	23	0	0	0	0
Lmo0096 protein OS=Listeria monocytogenes serovar 1/2a (strain ATCC BAA-679 / EGD-e) OX=169963 GN=lmo0096 PE=4 SV=1	Q8YAM2_LISMO	35 kDa	5	9	8	2	8	10	6	0	1	1
Arginine--tRNA ligase OS=Listeria monocytogenes serovar 1/2a (strain ATCC BAA-679 / EGD-e) OX=169963 GN=argS PE=3 SV=1	SYR_LISMO	63 kDa	4	17	2	1	6	16	0	3	1	1
ATP synthase subunit beta 2 OS=Listeria monocytogenes serovar 1/2a (strain ATCC BAA-679 / EGD-e) OX=169963 GN=atpD2 PE=3 SV=1	ATPB2_LISMO	52 kDa	4	8	7	8	3	12	6	6	4	1
Glucose-6-phosphate isomerase OS=Listeria monocytogenes serovar 1/2a (strain ATCC BAA-679 / EGD-e) OX=169963 GN=pgi PE=3 SV=1	G6PI_LISMO	50 kDa	4	10	2	2	4	13	2	6	3	2
ATP-dependent RNA helicase CshA OS=Listeria monocytogenes serovar 1/2a (strain ATCC BAA-679 / EGD-e) OX=169963 GN=cshA PE=2 SV=1	CSHA_LISMO	57 kDa	7	16	1	1	5	17	5	1	2	2
Catabolite control protein A OS=Listeria monocytogenes serovar 1/2a (strain ATCC BAA-679 / EGD-e) OX=169963 GN=ccpA PE=4 SV=1	Q8Y6T3_LISMO	37 kDa	8	10	2	1	7	12	7	4	7	0
Lmo2389 protein OS=Listeria monocytogenes serovar 1/2a (strain ATCC BAA-679 / EGD-e) OX=169963 GN=lmo2389 PE=4 SV=1	Q8Y4P6_LISMO	44 kDa	2	6	9	7	2	8	5	9	3	1
Trigger factor OS=Listeria monocytogenes serovar 1/2a (strain ATCC BAA-679 / EGD-e) OX=169963 GN=tig PE=3 SV=1	TIG_LISMO	48 kDa	7	2	8	3	4	2	4	5	5	6
Lmo2638 protein OS=Listeria monocytogenes serovar 1/2a (strain ATCC BAA-679 / EGD-e) OX=169963 GN=lmo2638 PE=4 SV=1	Q8Y435_LISMO	70 kDa	0	5	11	4	0	5	7	9	2	3
Cysteine synthase OS=Listeria monocytogenes serovar 1/2a (strain ATCC BAA-679 / EGD-e) OX=169963 GN=cysK PE=3 SV=1	Q8YAC3_LISMO	32 kDa	5	3	3	3	7	8	7	1	12	5
50S ribosomal protein L3 OS=Listeria monocytogenes serovar 1/2a (strain ATCC BAA-679 / EGD-e) OX=169963 GN=rplC PE=3 SV=1	RL3_LISMO	23 kDa	5	8	4	4	5	7	5	7	7	1
Methionine--tRNA ligase OS=Listeria monocytogenes serovar 1/2a (strain ATCC BAA-679 / EGD-e) OX=169963 GN=metG PE=3 SV=1	SYM_LISMO	76 kDa	4	21	0	1	2	21	1	1	0	0
Glutamine synthetase OS=Listeria monocytogenes serovar 1/2a (strain ATCC BAA-679 / EGD-e) OX=169963 GN=glnA PE=3 SV=1	Q8Y7I0_LISMO	50 kDa	4	8	3	4	3	12	3	7	0	0
ATP synthase subunit alpha 2 OS=Listeria monocytogenes serovar 1/2a (strain ATCC BAA-679 / EGD-e) OX=169963 GN=atpA2 PE=3 SV=1	ATPA2_LISMO	55 kDa	3	9	6	5	2	9	4	7	1	0
GTP-sensing transcriptional pleiotropic repressor CodY OS=Listeria monocytogenes serovar 1/2a (strain ATCC BAA-679 / EGD-e) OX=169963 GN=codY PE=3 SV=1	CODY_LISMO	29 kDa	6	9	5	2	4	7	3	2	6	4
2,3-bisphosphoglycerate-independent phosphoglycerate mutase OS=Listeria monocytogenes serovar 1/2a (strain ATCC BAA-679 / EGD-e) OX=169963 GN=gpmI PE=3 SV=1	GPMI_LISMO	56 kDa	6	4	4	1	1	5	4	2	5	7
Transketolase OS=Listeria monocytogenes serovar 1/2a (strain ATCC BAA-679 / EGD-e) OX=169963 GN=tkt PE=3 SV=1	Q8Y7H4_LISMO	72 kDa	5	13	2	0	5	13	2	1	1	0
Lmo1067 protein OS=Listeria monocytogenes serovar 1/2a (strain ATCC BAA-679 / EGD-e) OX=169963 GN=lmo1067 PE=4 SV=1	Q8Y851_LISMO	69 kDa	3	18	0	2	2	17	3	4	1	0
Dihydrolipoyl dehydrogenase OS=Listeria monocytogenes serovar 1/2a (strain ATCC BAA-679 / EGD-e) OX=169963 GN=PdhD PE=3 SV=1	Q8Y862_LISMO	49 kDa	7	6	4	2	4	6	3	2	8	4
50S ribosomal protein L10 OS=Listeria monocytogenes serovar 1/2a (strain ATCC BAA-679 / EGD-e) OX=169963 GN=rplJ PE=3 SV=1	RL10_LISMO	18 kDa	4	6	5	2	8	5	7	4	5	2
FruA protein OS=Listeria monocytogenes serovar 1/2a (strain ATCC BAA-679 / EGD-e) OX=169963 GN=fruA PE=4 SV=1	Q8Y4U6_LISMO	66 kDa	0	7	8	4	0	8	7	7	5	4
Protein RecA OS=Listeria monocytogenes serovar 1/2a (strain ATCC BAA-679 / EGD-e) OX=169963 GN=recA PE=3 SV=1	RECA_LISMO	38 kDa	4	6	4	4	5	8	5	5	0	0
Pyridoxal 5'-phosphate synthase subunit PdxS OS=Listeria monocytogenes serovar 1/2a (strain ATCC BAA-679 / EGD-e) OX=169963 GN=pdxS PE=3 SV=1	PDXS_LISMO	32 kDa	3	10	1	2	3	9	2	2	1	0
Cell division protein FtsZ OS=Listeria monocytogenes serovar 1/2a (strain ATCC BAA-679 / EGD-e) OX=169963 GN=ftsZ PE=3 SV=1	Q8Y5M5_LISMO	41 kDa	9	3	4	1	6	6	4	4	6	2
50S ribosomal protein L4 OS=Listeria monocytogenes serovar 1/2a (strain ATCC BAA-679 / EGD-e) OX=169963 GN=rplD PE=3 SV=1	RL4_LISMO	23 kDa	4	6	7	5	4	5	7	3	5	4
50S ribosomal protein L1 OS=Listeria monocytogenes serovar 1/2a (strain ATCC BAA-679 / EGD-e) OX=169963 GN=rplA PE=3 SV=1	RL1_LISMO	25 kDa	3	7	4	4	6	7	5	2	4	4
50S ribosomal protein L6 OS=Listeria monocytogenes serovar 1/2a (strain ATCC BAA-679 / EGD-e) OX=169963 GN=rplF PE=3 SV=1	RL6_LISMO	19 kDa	3	6	2	4	5	6	3	5	4	3
ATP-dependent Clp protease ATP-binding subunit ClpX OS=Listeria monocytogenes serovar 1/2a (strain ATCC BAA-679 / EGD-e) OX=169963 GN=clpX PE=3 SV=1	CLPX_LISMO	46 kDa	4	8	1	2	6	13	2	2	1	0
Lmo2414 protein OS=Listeria monocytogenes serovar 1/2a (strain ATCC BAA-679 / EGD-e) OX=169963 GN=lmo2414 PE=4 SV=1	Q8Y4M3_LISMO	48 kDa	9	7	2	2	5	11	4	5	5	1
Dihydrolipoamide acetyltransferase component of pyruvate dehydrogenase complex OS=Listeria monocytogenes serovar 1/2a (strain ATCC BAA-679 / EGD-e) OX=169963 GN=lmo1374 PE=3 SV=1	Q8Y7B2_LISMO	45 kDa	3	3	6	6	1	3	4	7	2	4
CTP synthase OS=Listeria monocytogenes serovar 1/2a (strain ATCC BAA-679 / EGD-e) OX=169963 GN=pyrG PE=3 SV=1	PYRG_LISMO	60 kDa	4	10	0	1	5	16	0	2	0	0
Superoxide dismutase [Mn] OS=Listeria monocytogenes serovar 1/2a (strain ATCC BAA-679 / EGD-e) OX=169963 GN=sodA PE=3 SV=1	SODM_LISMO	23 kDa	4	3	5	4	6	2	3	5	5	4
DNA-directed RNA polymerase subunit alpha OS=Listeria monocytogenes serovar 1/2a (strain ATCC BAA-679 / EGD-e) OX=169963 GN=rpoA PE=3 SV=1	RPOA_LISMO	35 kDa	6	8	4	2	4	6	3	4	7	2
Lmo1620 protein OS=Listeria monocytogenes serovar 1/2a (strain ATCC BAA-679 / EGD-e) OX=169963 GN=lmo1620 PE=4 SV=1	Q8Y6R4_LISMO	52 kDa	4	1	3	0	7	7	4	2	7	6
Lmo2192 protein OS=Listeria monocytogenes serovar 1/2a (strain ATCC BAA-679 / EGD-e) OX=169963 GN=lmo2192 PE=3 SV=1	Q8Y581_LISMO	37 kDa	0	4	8	6	0	5	5	7	0	0
ATP-dependent zinc metalloprotease FtsH OS=Listeria monocytogenes serovar 1/2a (strain ATCC BAA-679 / EGD-e) OX=169963 GN=ftsH PE=3 SV=1	Q8YAC6_LISMO	76 kDa	0	2	9	3	0	1	5	3	1	0
Endopeptidase Clp ATP-binding chain C OS=Listeria monocytogenes serovar 1/2a (strain ATCC BAA-679 / EGD-e) OX=169963 GN=clpC PE=3 SV=1	Q8YAB6_LISMO	91 kDa	1	15	1	1	0	14	3	1	0	0
L-lactate dehydrogenase 1 OS=Listeria monocytogenes serovar 1/2a (strain ATCC BAA-679 / EGD-e) OX=169963 GN=ldh1 PE=3 SV=2	LDH1_LISMO	34 kDa	6	6	3	3	3	7	2	2	2	1
Aconitate hydratase OS=Listeria monocytogenes serovar 1/2a (strain ATCC BAA-679 / EGD-e) OX=169963 GN=citB PE=3 SV=1	Q8Y6P3_LISMO	98 kDa	3	11	0	0	4	15	0	0	0	0
Uracil phosphoribosyltransferase OS=Listeria monocytogenes serovar 1/2a (strain ATCC BAA-679 / EGD-e) OX=169963 GN=upp PE=3 SV=1	UPP_LISMO	23 kDa	5	9	2	2	4	9	3	5	3	1
Probable manganese-dependent inorganic pyrophosphatase OS=Listeria monocytogenes serovar 1/2a (strain ATCC BAA-679 / EGD-e) OX=169963 GN=ppaC PE=3 SV=1	PPAC_LISMO	34 kDa	3	7	3	1	5	12	2	1	5	2
Phenylalanine--tRNA ligase beta subunit OS=Listeria monocytogenes serovar 1/2a (strain ATCC BAA-679 / EGD-e) OX=169963 GN=pheT PE=3 SV=1	SYFB_LISMO	88 kDa	2	7	2	0	2	13	3	2	1	0
Lmo2475 protein OS=Listeria monocytogenes serovar 1/2a (strain ATCC BAA-679 / EGD-e) OX=169963 GN=lmo2475 PE=3 SV=1	Q8Y4G8_LISMO	64 kDa	2	13	0	0	1	13	1	0	0	0
Lmo1080 protein OS=Listeria monocytogenes serovar 1/2a (strain ATCC BAA-679 / EGD-e) OX=169963 GN=lmo1080 PE=4 SV=1	Q8Y838_LISMO	71 kDa	1	12	0	0	1	13	0	1	0	0
50S ribosomal protein L14 OS=Listeria monocytogenes serovar 1/2a (strain ATCC BAA-679 / EGD-e) OX=169963 GN=rplN PE=3 SV=1	RL14_LISMO	13 kDa	3	4	3	1	3	2	2	3	1	2
Catalase OS=Listeria monocytogenes serovar 1/2a (strain ATCC BAA-679 / EGD-e) OX=169963 GN=kat PE=3 SV=1	CATA_LISMO	56 kDa	6	1	1	2	3	2	1	3	7	2
Chaperone protein ClpB OS=Listeria monocytogenes serovar 1/2a (strain ATCC BAA-679 / EGD-e) OX=169963 GN=clpB PE=1 SV=1	CLPB_LISMO	98 kDa	8	7	2	0	2	9	1	0	0	1
Pyruvate carboxylase OS=Listeria monocytogenes serovar 1/2a (strain ATCC BAA-679 / EGD-e) OX=169963 GN=pycA PE=4 SV=1	Q8Y846_LISMO	128 kDa	1	12	0	0	1	21	0	0	0	0
Triosephosphate isomerase 1 OS=Listeria monocytogenes serovar 1/2a (strain ATCC BAA-679 / EGD-e) OX=169963 GN=tpiA1 PE=3 SV=1	TPIS1_LISMO	27 kDa	4	5	3	2	5	8	3	4	6	5
Lmo1493 protein OS=Listeria monocytogenes serovar 1/2a (strain ATCC BAA-679 / EGD-e) OX=169963 GN=lmo1493 PE=3 SV=1	Q8Y730_LISMO	69 kDa	3	16	0	0	2	13	0	0	0	0
Lmo0052 protein OS=Listeria monocytogenes serovar 1/2a (strain ATCC BAA-679 / EGD-e) OX=169963 GN=lmo0052 PE=4 SV=1	Q8YAR3_LISMO	75 kDa	0	0	2	9	0	0	5	13	0	0
30S ribosomal protein S7 OS=Listeria monocytogenes serovar 1/2a (strain ATCC BAA-679 / EGD-e) OX=169963 GN=rpsG PE=3 SV=1	RS7_LISMO	18 kDa	1	6	3	3	5	3	3	2	4	2
Valine--tRNA ligase OS=Listeria monocytogenes serovar 1/2a (strain ATCC BAA-679 / EGD-e) OX=169963 GN=valS PE=3 SV=1	SYV_LISMO	102 kDa	2	12	0	0	4	18	1	0	0	0
Lmo2188 protein OS=Listeria monocytogenes serovar 1/2a (strain ATCC BAA-679 / EGD-e) OX=169963 GN=lmo2188 PE=3 SV=1	Q8Y583_LISMO	69 kDa	4	8	0	1	1	14	2	0	0	0
ATP-dependent DNA helicase OS=Listeria monocytogenes serovar 1/2a (strain ATCC BAA-679 / EGD-e) OX=169963 GN=pcrA PE=3 SV=1	Q8Y6C9_LISMO	83 kDa	2	12	0	0	1	17	0	0	0	0
Beta sliding clamp OS=Listeria monocytogenes serovar 1/2a (strain ATCC BAA-679 / EGD-e) OX=169963 GN=dnaN PE=3 SV=1	Q8YAW1_LISMO	42 kDa	2	7	1	1	4	7	1	2	1	0
50S ribosomal protein L17 OS=Listeria monocytogenes serovar 1/2a (strain ATCC BAA-679 / EGD-e) OX=169963 GN=rplQ PE=3 SV=1	RL17_LISMO	15 kDa	4	5	3	2	3	5	2	2	1	0
Aspartate--tRNA ligase OS=Listeria monocytogenes serovar 1/2a (strain ATCC BAA-679 / EGD-e) OX=169963 GN=aspS PE=3 SV=1	SYD_LISMO	66 kDa	0	11	0	0	1	12	0	0	0	0
10 kDa chaperonin OS=Listeria monocytogenes serovar 1/2a (strain ATCC BAA-679 / EGD-e) OX=169963 GN=groS PE=3 SV=2	CH10_LISMO	10 kDa	2	5	5	5	3	3	3	3	6	3
4-hydroxy-tetrahydrodipicolinate synthase OS=Listeria monocytogenes serovar 1/2a (strain ATCC BAA-679 / EGD-e) OX=169963 GN=dapA PE=3 SV=1	DAPA_LISMO	31 kDa	3	2	3	0	5	5	4	1	4	2
Asparagine--tRNA ligase OS=Listeria monocytogenes serovar 1/2a (strain ATCC BAA-679 / EGD-e) OX=169963 GN=asnS PE=3 SV=1	SYN_LISMO	49 kDa	3	7	0	2	3	8	1	2	1	0
Ribose-phosphate pyrophosphokinase 1 OS=Listeria monocytogenes serovar 1/2a (strain ATCC BAA-679 / EGD-e) OX=169963 GN=prs1 PE=3 SV=1	KPRS1_LISMO	35 kDa	0	11	2	2	2	9	3	2	1	0
UPF0365 protein lmo0392 OS=Listeria monocytogenes serovar 1/2a (strain ATCC BAA-679 / EGD-e) OX=169963 GN=lmo0392 PE=3 SV=1	Y392_LISMO	34 kDa	0	1	5	8	0	2	8	5	2	0
Lmo2193 protein OS=Listeria monocytogenes serovar 1/2a (strain ATCC BAA-679 / EGD-e) OX=169963 GN=lmo2193 PE=3 SV=1	Q7AP53_LISMO	40 kDa	0	1	8	8	0	3	6	5	1	3
Ribonucleoside-diphosphate reductase OS=Listeria monocytogenes serovar 1/2a (strain ATCC BAA-679 / EGD-e) OX=169963 GN=lmo2155 PE=3 SV=1	Q8Y5B2_LISMO	87 kDa	0	11	1	3	1	12	1	2	0	0
50S ribosomal protein L19 OS=Listeria monocytogenes serovar 1/2a (strain ATCC BAA-679 / EGD-e) OX=169963 GN=rplS PE=3 SV=1	RL19_LISMO	13 kDa	1	4	2	2	3	4	2	2	1	3
30S ribosomal protein S4 OS=Listeria monocytogenes serovar 1/2a (strain ATCC BAA-679 / EGD-e) OX=169963 GN=rpsD PE=3 SV=1	RS4_LISMO	23 kDa	2	3	2	2	3	5	3	3	2	1
Phosphopentomutase OS=Listeria monocytogenes serovar 1/2a (strain ATCC BAA-679 / EGD-e) OX=169963 GN=deoB PE=3 SV=1	DEOB_LISMO	44 kDa	2	2	0	2	2	3	2	2	1	1
Bifunctional protein GlmU OS=Listeria monocytogenes serovar 1/2a (strain ATCC BAA-679 / EGD-e) OX=169963 GN=glmU PE=3 SV=1	GLMU_LISMO	50 kDa	2	7	1	1	0	10	1	5	1	1
Lmo2415 protein OS=Listeria monocytogenes serovar 1/2a (strain ATCC BAA-679 / EGD-e) OX=169963 GN=lmo2415 PE=4 SV=1	Q8Y4M2_LISMO	29 kDa	3	6	1	1	3	12	1	3	2	0
Pyruvate formate-lyase OS=Listeria monocytogenes serovar 1/2a (strain ATCC BAA-679 / EGD-e) OX=169963 GN=pflB PE=4 SV=1	Q8Y786_LISMO	84 kDa	3	7	1	1	1	12	1	0	1	0
Enoyl-[acyl-carrier-protein] reductase [NADH] OS=Listeria monocytogenes serovar 1/2a (strain ATCC BAA-679 / EGD-e) OX=169963 GN=lmo0970 PE=3 SV=1	Q8Y8D5_LISMO	28 kDa	1	7	0	2	6	4	2	1	4	1
50S ribosomal protein L15 OS=Listeria monocytogenes serovar 1/2a (strain ATCC BAA-679 / EGD-e) OX=169963 GN=rplO PE=3 SV=1	RL15_LISMO	16 kDa	1	6	4	2	5	4	4	3	2	1
DNA polymerase I OS=Listeria monocytogenes serovar 1/2a (strain ATCC BAA-679 / EGD-e) OX=169963 GN=polA PE=3 SV=1	Q8Y6W6_LISMO	98 kDa	0	9	0	0	1	19	0	0	0	0
Acetyl-CoA carboxylase subunit (Biotin carboxylase subunit) OS=Listeria monocytogenes serovar 1/2a (strain ATCC BAA-679 / EGD-e) OX=169963 GN=lmo1357 PE=4 SV=1	Q8Y7C7_LISMO	50 kDa	1	7	1	5	0	7	2	5	0	0
Thioredoxin reductase OS=Listeria monocytogenes serovar 1/2a (strain ATCC BAA-679 / EGD-e) OX=169963 GN=trxB PE=3 SV=1	TRXB_LISMO	34 kDa	3	7	1	1	5	9	1	0	5	4
Beta-casein (Laboratory-Cont) OS=Bos taurus GN=CSN2 PE=1 SV=2	CASB_BOVIN	25 kDa	1	1	1	1	1	1	1	0	1	1
Lmo2637 protein OS=Listeria monocytogenes serovar 1/2a (strain ATCC BAA-679 / EGD-e) OX=169963 GN=lmo2637 PE=4 SV=1	Q8Y436_LISMO	33 kDa	1	3	5	2	0	4	5	1	5	2
Lmo1077 protein OS=Listeria monocytogenes serovar 1/2a (strain ATCC BAA-679 / EGD-e) OX=169963 GN=lmo1077 PE=4 SV=1	Q8Y841_LISMO	66 kDa	0	0	9	7	0	0	3	9	0	0
ATP-dependent Clp protease proteolytic subunit OS=Listeria monocytogenes serovar 1/2a (strain ATCC BAA-679 / EGD-e) OX=169963 GN=clpP PE=1 SV=1	CLPP_LISMO	22 kDa	4	4	1	2	5	4	2	1	5	0
AlsS protein OS=Listeria monocytogenes serovar 1/2a (strain ATCC BAA-679 / EGD-e) OX=169963 GN=alsS PE=3 SV=1	Q8Y5Q0_LISMO	62 kDa	2	10	1	0	0	9	2	3	0	0
ThiD protein OS=Listeria monocytogenes serovar 1/2a (strain ATCC BAA-679 / EGD-e) OX=169963 GN=thiD PE=4 SV=1	Q8Y971_LISMO	29 kDa	2	2	1	0	9	3	0	0	9	0
50S ribosomal protein L7/L12 OS=Listeria monocytogenes serovar 1/2a (strain ATCC BAA-679 / EGD-e) OX=169963 GN=rplL PE=3 SV=1	RL7_LISMO	12 kDa	1	4	3	2	4	3	0	3	4	4
Glycerol-3-phosphate dehydrogenase [NAD(P)+] OS=Listeria monocytogenes serovar 1/2a (strain ATCC BAA-679 / EGD-e) OX=169963 GN=gpsA PE=3 SV=1	GPDA_LISMO	36 kDa	2	11	0	0	1	11	0	0	1	0
Isocitrate dehydrogenase [NADP] OS=Listeria monocytogenes serovar 1/2a (strain ATCC BAA-679 / EGD-e) OX=169963 GN=citC PE=4 SV=1	Q8Y6W5_LISMO	46 kDa	3	4	0	1	2	7	0	0	1	0
Lmo1431 protein OS=Listeria monocytogenes serovar 1/2a (strain ATCC BAA-679 / EGD-e) OX=169963 GN=lmo1431 PE=4 SV=1	Q8Y770_LISMO	60 kDa	3	11	0	0	2	15	0	0	0	0
Glutamate--tRNA ligase OS=Listeria monocytogenes serovar 1/2a (strain ATCC BAA-679 / EGD-e) OX=169963 GN=gltX PE=3 SV=1	SYE_LISMO	56 kDa	3	6	0	1	2	6	1	2	1	2
Glutamyl-tRNA(Gln) amidotransferase subunit A OS=Listeria monocytogenes serovar 1/2a (strain ATCC BAA-679 / EGD-e) OX=169963 GN=gatA PE=3 SV=1	GATA_LISMO	52 kDa	2	6	0	1	4	10	1	0	1	0
Translation initiation factor IF-2 OS=Listeria monocytogenes serovar 1/2a (strain ATCC BAA-679 / EGD-e) OX=169963 GN=infB PE=3 SV=1	IF2_LISMO	85 kDa	2	1	3	1	4	5	3	5	3	2
Lmo1938 protein OS=Listeria monocytogenes serovar 1/2a (strain ATCC BAA-679 / EGD-e) OX=169963 GN=lmo1938 PE=4 SV=1	Q8Y5W7_LISMO	41 kDa	3	1	2	0	4	1	4	1	8	3
Lmo1814 protein OS=Listeria monocytogenes serovar 1/2a (strain ATCC BAA-679 / EGD-e) OX=169963 GN=lmo1814 PE=4 SV=1	Q8Y683_LISMO	59 kDa	6	5	0	0	2	5	1	0	6	1
Peptide chain release factor 3 OS=Listeria monocytogenes serovar 1/2a (strain ATCC BAA-679 / EGD-e) OX=169963 GN=prfC PE=3 SV=1	RF3_LISMO	59 kDa	1	10	1	1	0	12	0	3	0	0
50S ribosomal protein L11 OS=Listeria monocytogenes serovar 1/2a (strain ATCC BAA-679 / EGD-e) OX=169963 GN=rplK PE=3 SV=1	RL11_LISMO	15 kDa	2	3	3	3	1	3	1	3	2	1
Acetate kinase 1 OS=Listeria monocytogenes serovar 1/2a (strain ATCC BAA-679 / EGD-e) OX=169963 GN=ackA1 PE=3 SV=1	ACKA1_LISMO	44 kDa	3	10	1	1	4	9	0	0	1	0
Malonyl CoA-acyl carrier protein transacylase OS=Listeria monocytogenes serovar 1/2a (strain ATCC BAA-679 / EGD-e) OX=169963 GN=fabD PE=3 SV=1	Q8Y689_LISMO	33 kDa	2	4	0	0	7	9	0	0	6	0
Lmo1389 protein OS=Listeria monocytogenes serovar 1/2a (strain ATCC BAA-679 / EGD-e) OX=169963 GN=lmo1389 PE=4 SV=1	Q8Y7A1_LISMO	57 kDa	0	3	2	3	0	3	2	7	0	0
Lmo0558 protein OS=Listeria monocytogenes serovar 1/2a (strain ATCC BAA-679 / EGD-e) OX=169963 GN=lmo0558 PE=4 SV=1	Q8Y9H0_LISMO	37 kDa	2	4	2	1	2	6	0	1	3	0
Ribosome-binding ATPase YchF OS=Listeria monocytogenes serovar 1/2a (strain ATCC BAA-679 / EGD-e) OX=169963 GN=ychF PE=3 SV=1	Q926X1_LISMO	41 kDa	3	10	0	0	3	10	1	0	1	0
30S ribosomal protein S10 OS=Listeria monocytogenes serovar 1/2a (strain ATCC BAA-679 / EGD-e) OX=169963 GN=rpsJ PE=3 SV=1	RS10_LISMO	12 kDa	1	4	1	2	4	2	1	1	3	2
D-alanine--D-alanyl carrier protein ligase OS=Listeria monocytogenes serovar 1/2a (strain ATCC BAA-679 / EGD-e) OX=169963 GN=dltA PE=3 SV=1	DLTA_LISMO	58 kDa	1	9	0	0	2	11	0	0	0	0
Lmo1354 protein OS=Listeria monocytogenes serovar 1/2a (strain ATCC BAA-679 / EGD-e) OX=169963 GN=lmo1354 PE=3 SV=1	Q8Y7C9_LISMO	39 kDa	1	5	7	5	0	3	2	4	0	0
50S ribosomal protein L21 OS=Listeria monocytogenes serovar 1/2a (strain ATCC BAA-679 / EGD-e) OX=169963 GN=rplU PE=3 SV=1	RL21_LISMO	11 kDa	2	4	2	3	1	3	2	3	5	4
DNA mismatch repair protein MutS OS=Listeria monocytogenes serovar 1/2a (strain ATCC BAA-679 / EGD-e) OX=169963 GN=mutS PE=3 SV=1	MUTS_LISMO	98 kDa	0	7	0	0	0	12	0	0	0	0
Lmo2792 protein OS=Listeria monocytogenes serovar 1/2a (strain ATCC BAA-679 / EGD-e) OX=169963 GN=lmo2792 PE=4 SV=1	Q8Y3P3_LISMO	29 kDa	2	10	2	2	3	9	3	2	0	0
Ribonucleoside-diphosphate reductase subunit beta OS=Listeria monocytogenes serovar 1/2a (strain ATCC BAA-679 / EGD-e) OX=169963 GN=lmo2154 PE=3 SV=1	Q8Y5B3_LISMO	40 kDa	1	4	1	1	1	9	0	1	0	0
Adenylosuccinate lyase OS=Listeria monocytogenes serovar 1/2a (strain ATCC BAA-679 / EGD-e) OX=169963 GN=purB PE=3 SV=1	Q8Y6B8_LISMO	49 kDa	1	8	0	0	2	11	1	0	0	0
3-deoxy-D-arabino-heptulosonate 7-phosphate synthase OS=Listeria monocytogenes serovar 1/2a (strain ATCC BAA-679 / EGD-e) OX=169963 GN=aroA PE=1 SV=1	Q8Y6T2_LISMO	40 kDa	1	8	0	0	3	10	1	1	0	0
DNA gyrase subunit A OS=Listeria monocytogenes serovar 1/2a (strain ATCC BAA-679 / EGD-e) OX=169963 GN=gyrA PE=3 SV=1	Q8YAV6_LISMO	95 kDa	1	7	0	1	0	14	1	1	0	0
Ribosome-recycling factor OS=Listeria monocytogenes serovar 1/2a (strain ATCC BAA-679 / EGD-e) OX=169963 GN=frr PE=3 SV=1	RRF_LISMO	21 kDa	3	2	0	3	2	2	1	1	4	2
Lysine--tRNA ligase OS=Listeria monocytogenes serovar 1/2a (strain ATCC BAA-679 / EGD-e) OX=169963 GN=lysS PE=3 SV=1	SYK_LISMO	57 kDa	3	2	5	1	1	2	2	1	4	3
ATP-dependent protease ATPase subunit HslU OS=Listeria monocytogenes serovar 1/2a (strain ATCC BAA-679 / EGD-e) OX=169963 GN=hslU PE=3 SV=1	HSLU_LISMO	53 kDa	0	3	1	1	1	7	2	2	0	0
GbuA protein OS=Listeria monocytogenes serovar 1/2a (strain ATCC BAA-679 / EGD-e) OX=169963 GN=gbuA PE=4 SV=1	Q7AP76_LISMO	44 kDa	0	0	4	7	0	3	4	8	0	0
Cell division protein FtsA OS=Listeria monocytogenes serovar 1/2a (strain ATCC BAA-679 / EGD-e) OX=169963 GN=ftsA PE=3 SV=1	Q8Y5M4_LISMO	46 kDa	1	5	3	5	0	9	2	5	0	0
Chorismate synthase OS=Listeria monocytogenes serovar 1/2a (strain ATCC BAA-679 / EGD-e) OX=169963 GN=aroC PE=3 SV=1	AROC_LISMO	42 kDa	1	8	0	0	2	7	2	3	2	0
Alpha-S1-casein (Laboratory-Cont) OS=Bos taurus GN=CSN1S1 PE=1 SV=2	CASA1_BOVIN	25 kDa	3	3	3	3	3	2	0	3	3	2
Aspartyl/glutamyl-tRNA(Asn/Gln) amidotransferase subunit B OS=Listeria monocytogenes serovar 1/2a (strain ATCC BAA-679 / EGD-e) OX=169963 GN=gatB PE=3 SV=1	GATB_LISMO	53 kDa	1	4	0	0	5	4	2	3	4	1
Putative ribose-phosphate pyrophosphokinase 2 OS=Listeria monocytogenes serovar 1/2a (strain ATCC BAA-679 / EGD-e) OX=169963 GN=prs2 PE=3 SV=1	KPRS2_LISMO	34 kDa	1	4	1	5	1	6	4	2	0	0
Lmo2411 protein OS=Listeria monocytogenes serovar 1/2a (strain ATCC BAA-679 / EGD-e) OX=169963 GN=lmo2411 PE=4 SV=1	Q928M6_LISMO	53 kDa	3	3	2	1	3	5	2	1	2	2
Isoleucine--tRNA ligase OS=Listeria monocytogenes serovar 1/2a (strain ATCC BAA-679 / EGD-e) OX=169963 GN=ileS PE=3 SV=1	SYI_LISMO	104 kDa	3	0	3	2	2	2	2	5	1	4
GTPase Der OS=Listeria monocytogenes serovar 1/2a (strain ATCC BAA-679 / EGD-e) OX=169963 GN=der PE=3 SV=1	DER_LISMO	49 kDa	3	3	1	0	2	3	3	1	1	3
Phosphoglucosamine mutase OS=Listeria monocytogenes serovar 1/2a (strain ATCC BAA-679 / EGD-e) OX=169963 GN=glmM PE=3 SV=1	GLMM_LISMO	48 kDa	3	6	0	1	1	10	0	1	0	1
FabG protein OS=Listeria monocytogenes serovar 1/2a (strain ATCC BAA-679 / EGD-e) OX=169963 GN=fabG PE=1 SV=1	Q8Y690_LISMO	26 kDa	3	5	0	1	3	8	1	0	2	0
Site-determining protein OS=Listeria monocytogenes serovar 1/2a (strain ATCC BAA-679 / EGD-e) OX=169963 GN=minD PE=3 SV=1	Q8Y6Y7_LISMO	29 kDa	0	2	4	4	0	2	4	5	0	0
DNA gyrase subunit B OS=Listeria monocytogenes serovar 1/2a (strain ATCC BAA-679 / EGD-e) OX=169963 GN=gyrB PE=3 SV=1	Q8YAV7_LISMO	73 kDa	1	7	1	1	0	11	0	1	0	0
Redox-sensing transcriptional repressor Rex OS=Listeria monocytogenes serovar 1/2a (strain ATCC BAA-679 / EGD-e) OX=169963 GN=rex PE=3 SV=1	REX_LISMO	24 kDa	2	5	2	0	2	3	0	2	5	2
Lmo2114 protein OS=Listeria monocytogenes serovar 1/2a (strain ATCC BAA-679 / EGD-e) OX=169963 GN=lmo2114 PE=4 SV=1	Q8Y5F0_LISMO	28 kDa	0	3	2	4	0	3	3	3	1	0
Lmo1603 protein OS=Listeria monocytogenes serovar 1/2a (strain ATCC BAA-679 / EGD-e) OX=169963 GN=lmo1603 PE=4 SV=1	Q8Y6T0_LISMO	41 kDa	1	1	2	1	5	2	4	1	5	2
Dihydrolipoyl dehydrogenase OS=Listeria monocytogenes serovar 1/2a (strain ATCC BAA-679 / EGD-e) OX=169963 GN=lmo1371 PE=3 SV=1	Q8Y7B5_LISMO	51 kDa	0	1	2	2	0	4	2	4	0	3
Lmo0078 protein OS=Listeria monocytogenes serovar 1/2a (strain ATCC BAA-679 / EGD-e) OX=169963 GN=lmo0078 PE=3 SV=1	Q8YAN9_LISMO	34 kDa	5	3	1	1	4	4	2	0	1	0
50S ribosomal protein L2 OS=Listeria monocytogenes serovar 1/2a (strain ATCC BAA-679 / EGD-e) OX=169963 GN=rplB PE=3 SV=1	RL2_LISMO	31 kDa	2	2	2	1	4	2	3	2	2	3
30S ribosomal protein S12 OS=Listeria monocytogenes serovar 1/2a (strain ATCC BAA-679 / EGD-e) OX=169963 GN=rpsL PE=3 SV=1	RS12_LISMO	15 kDa	2	4	1	0	4	3	3	2	3	1
Phosphate acyltransferase OS=Listeria monocytogenes serovar 1/2a (strain ATCC BAA-679 / EGD-e) OX=169963 GN=plsX PE=3 SV=1	PLSX_LISMO	36 kDa	0	5	4	0	0	6	2	2	0	0
ATP-dependent Clp protease proteolytic subunit OS=Listeria monocytogenes serovar 1/2a (strain ATCC BAA-679 / EGD-e) OX=169963 GN=clpP PE=1 SV=1	Q8Y7Y1_LISMO	21 kDa	2	3	1	2	3	2	2	2	3	2
Putative pyruvate, phosphate dikinase regulatory protein 2 OS=Listeria monocytogenes serovar 1/2a (strain ATCC BAA-679 / EGD-e) OX=169963 GN=lmo1866 PE=3 SV=1	PDRP2_LISMO	30 kDa	0	5	0	5	2	3	0	8	0	0
Chromosome partition protein Smc OS=Listeria monocytogenes serovar 1/2a (strain ATCC BAA-679 / EGD-e) OX=169963 GN=smc PE=3 SV=1	Q8Y692_LISMO	134 kDa	0	5	0	0	0	15	0	0	0	0
Lmo0811 protein OS=Listeria monocytogenes serovar 1/2a (strain ATCC BAA-679 / EGD-e) OX=169963 GN=lmo0811 PE=4 SV=1	Q8Y8T3_LISMO	27 kDa	0	2	3	3	4	1	2	1	4	1
Lmo2248 protein OS=Listeria monocytogenes serovar 1/2a (strain ATCC BAA-679 / EGD-e) OX=169963 GN=lmo2248 PE=4 SV=1	Q929C7_LISMO	24 kDa	1	7	1	1	3	5	2	3	1	0
Uncharacterized protein Lmo1967 OS=Listeria monocytogenes serovar 1/2a (strain ATCC BAA-679 / EGD-e) OX=169963 GN=lmo1967 PE=3 SV=1	Y1967_LISMO	45 kDa	1	3	0	0	3	8	1	1	0	0
UDP-N-acetylglucosamine 1-carboxyvinyltransferase 1 OS=Listeria monocytogenes serovar 1/2a (strain ATCC BAA-679 / EGD-e) OX=169963 GN=murA1 PE=1 SV=1	MURA1_LISMO	46 kDa	2	9	0	0	0	9	0	2	0	0
Lmo0355 protein OS=Listeria monocytogenes serovar 1/2a (strain ATCC BAA-679 / EGD-e) OX=169963 GN=lmo0355 PE=4 SV=1	Q8YA11_LISMO	54 kDa	1	0	1	0	0	5	7	1	1	0
50S ribosomal protein L25 OS=Listeria monocytogenes serovar 1/2a (strain ATCC BAA-679 / EGD-e) OX=169963 GN=rplY PE=3 SV=1	RL25_LISMO	23 kDa	0	1	1	2	3	2	2	2	7	4
UvrABC system protein B OS=Listeria monocytogenes serovar 1/2a (strain ATCC BAA-679 / EGD-e) OX=169963 GN=uvrB PE=3 SV=1	UVRB_LISMO	76 kDa	0	7	0	0	0	7	0	0	0	0
2,3,4,5-tetrahydropyridine-2,6-dicarboxylate N-acetyltransferase OS=Listeria monocytogenes serovar 1/2a (strain ATCC BAA-679 / EGD-e) OX=169963 GN=dapH PE=3 SV=1	DAPH_LISMO	25 kDa	2	0	1	1	4	3	0	0	5	2
Glycerol kinase OS=Listeria monocytogenes serovar 1/2a (strain ATCC BAA-679 / EGD-e) OX=169963 GN=glpK PE=3 SV=1	GLPK_LISMO	55 kDa	2	3	1	0	2	4	3	0	2	1
Pta protein OS=Listeria monocytogenes serovar 1/2a (strain ATCC BAA-679 / EGD-e) OX=169963 GN=pta PE=4 SV=1	Q8Y5G0_LISMO	34 kDa	2	0	0	0	2	1	2	1	7	0
Lmo1254 protein OS=Listeria monocytogenes serovar 1/2a (strain ATCC BAA-679 / EGD-e) OX=169963 GN=lmo1254 PE=4 SV=1	Q8Y7M0_LISMO	63 kDa	2	7	0	0	1	10	0	0	0	0
Transcription-repair-coupling factor OS=Listeria monocytogenes serovar 1/2a (strain ATCC BAA-679 / EGD-e) OX=169963 GN=mfd PE=3 SV=1	Q8YAD0_LISMO	135 kDa	0	6	0	0	0	11	0	0	0	0
Lmo0098 protein OS=Listeria monocytogenes serovar 1/2a (strain ATCC BAA-679 / EGD-e) OX=169963 GN=lmo0098 PE=4 SV=1	Q8YAM0_LISMO	33 kDa	0	2	3	2	0	2	5	1	3	4
30S ribosomal protein S13 OS=Listeria monocytogenes serovar 1/2a (strain ATCC BAA-679 / EGD-e) OX=169963 GN=rpsM PE=3 SV=1	RS13_LISMO	14 kDa	3	4	1	0	4	4	1	2	3	0
Leucine--tRNA ligase OS=Listeria monocytogenes serovar 1/2a (strain ATCC BAA-679 / EGD-e) OX=169963 GN=leuS PE=3 SV=1	SYL_LISMO	92 kDa	0	4	0	1	0	5	1	0	0	0
D-alanine--D-alanine ligase OS=Listeria monocytogenes serovar 1/2a (strain ATCC BAA-679 / EGD-e) OX=169963 GN=ddl PE=3 SV=1	DDL_LISMO	41 kDa	3	3	1	0	2	3	2	3	2	1
DNA polymerase III PolC-type OS=Listeria monocytogenes serovar 1/2a (strain ATCC BAA-679 / EGD-e) OX=169963 GN=polC PE=3 SV=1	DPO3_LISMO	163 kDa	0	7	0	0	0	7	0	0	0	0
3-oxoacyl-[acyl-carrier-protein] synthase 3 OS=Listeria monocytogenes serovar 1/2a (strain ATCC BAA-679 / EGD-e) OX=169963 GN=fabH PE=3 SV=1	FABH_LISMO	34 kDa	2	3	1	0	2	6	1	0	1	0
30S ribosomal protein S8 OS=Listeria monocytogenes serovar 1/2a (strain ATCC BAA-679 / EGD-e) OX=169963 GN=rpsH PE=3 SV=1	RS8_LISMO	15 kDa	0	4	1	0	2	5	1	2	3	1
Phenylalanine--tRNA ligase alpha subunit OS=Listeria monocytogenes serovar 1/2a (strain ATCC BAA-679 / EGD-e) OX=169963 GN=pheS PE=3 SV=1	SYFA_LISMO	39 kDa	0	6	0	0	0	8	2	1	1	0
50S ribosomal protein L22 OS=Listeria monocytogenes serovar 1/2a (strain ATCC BAA-679 / EGD-e) OX=169963 GN=rplV PE=3 SV=1	RL22_LISMO	13 kDa	1	3	2	1	0	3	1	2	1	1
Lmo1688 protein OS=Listeria monocytogenes serovar 1/2a (strain ATCC BAA-679 / EGD-e) OX=169963 GN=lmo1688 PE=4 SV=1	Q8Y6J6_LISMO	27 kDa	1	6	0	0	4	7	1	0	0	0
Protein translocase subunit SecA 1 OS=Listeria monocytogenes serovar 1/2a (strain ATCC BAA-679 / EGD-e) OX=169963 GN=secA1 PE=3 SV=2	SECA1_LISMO	95 kDa	1	3	2	0	0	7	2	0	0	0
UvrABC system protein A OS=Listeria monocytogenes serovar 1/2a (strain ATCC BAA-679 / EGD-e) OX=169963 GN=uvrA PE=3 SV=1	UVRA_LISMO	106 kDa	0	6	0	0	1	11	0	0	0	0
Alpha-S2-casein (Laboratory-Cont) OS=Bos taurus GN=CSN1S2 PE=1 SV=2	CASA2_BOVIN	26 kDa	2	1	1	1	2	0	1	2	3	3
Uridylate kinase OS=Listeria monocytogenes serovar 1/2a (strain ATCC BAA-679 / EGD-e) OX=169963 GN=pyrH PE=3 SV=1	PYRH_LISMO	26 kDa	0	3	0	1	2	5	1	1	0	1
FtsE protein OS=Listeria monocytogenes serovar 1/2a (strain ATCC BAA-679 / EGD-e) OX=169963 GN=ftsE PE=4 SV=1	Q8Y4E0_LISMO	26 kDa	0	1	2	4	0	2	3	3	0	0
Pdp protein OS=Listeria monocytogenes serovar 1/2a (strain ATCC BAA-679 / EGD-e) OX=169963 GN=pdp PE=3 SV=1	Q8Y5R3_LISMO	46 kDa	2	2	0	0	3	3	0	0	4	0
Aspartokinase OS=Listeria monocytogenes serovar 1/2a (strain ATCC BAA-679 / EGD-e) OX=169963 GN=lmo1436 PE=3 SV=1	Q8Y765_LISMO	43 kDa	1	6	0	0	1	8	2	1	1	0
Lmo1059 protein OS=Listeria monocytogenes serovar 1/2a (strain ATCC BAA-679 / EGD-e) OX=169963 GN=lmo1059 PE=4 SV=1	Q8Y859_LISMO	20 kDa	2	0	0	0	3	2	1	1	4	0
Lmo0774 protein OS=Listeria monocytogenes serovar 1/2a (strain ATCC BAA-679 / EGD-e) OX=169963 GN=lmo0774 PE=4 SV=1	Q8Y8W8_LISMO	33 kDa	0	5	0	0	0	8	2	0	1	0
50S ribosomal protein L23 OS=Listeria monocytogenes serovar 1/2a (strain ATCC BAA-679 / EGD-e) OX=169963 GN=rplW PE=3 SV=1	RL23_LISMO	11 kDa	0	2	1	0	1	4	1	0	0	0
30S ribosomal protein S11 OS=Listeria monocytogenes serovar 1/2a (strain ATCC BAA-679 / EGD-e) OX=169963 GN=rpsK PE=3 SV=1	RS11_LISMO	14 kDa	0	2	2	0	2	4	1	1	1	1
Universal stress protein OS=Listeria monocytogenes serovar 1/2a (strain ATCC BAA-679 / EGD-e) OX=169963 GN=lmo1580 PE=3 SV=1	Q8Y6V1_LISMO	17 kDa	0	3	2	2	2	1	2	1	3	1
Pseudouridine-5'-phosphate glycosidase OS=Listeria monocytogenes serovar 1/2a (strain ATCC BAA-679 / EGD-e) OX=169963 GN=psuG PE=3 SV=1	Q8Y4U2_LISMO	33 kDa	0	4	0	1	3	7	0	0	0	0
Lmo2089 protein OS=Listeria monocytogenes serovar 1/2a (strain ATCC BAA-679 / EGD-e) OX=169963 GN=lmo2089 PE=4 SV=1	Q8Y5H3_LISMO	38 kDa	0	2	4	2	0	2	3	2	0	0
Lmo1822 protein OS=Listeria monocytogenes serovar 1/2a (strain ATCC BAA-679 / EGD-e) OX=169963 GN=lmo1822 PE=3 SV=1	Q8Y677_LISMO	50 kDa	0	5	0	0	0	11	0	0	0	0
Tyrosine--tRNA ligase OS=Listeria monocytogenes serovar 1/2a (strain ATCC BAA-679 / EGD-e) OX=169963 GN=tyrS PE=3 SV=1	SYY_LISMO	48 kDa	1	3	0	1	0	8	0	1	0	0
Lmo2372 protein OS=Listeria monocytogenes serovar 1/2a (strain ATCC BAA-679 / EGD-e) OX=169963 GN=lmo2372 PE=4 SV=1	Q8Y4R2_LISMO	25 kDa	0	5	2	0	1	5	2	2	0	0
1,4-dihydroxy-2-naphthoyl-CoA synthase OS=Listeria monocytogenes serovar 1/2a (strain ATCC BAA-679 / EGD-e) OX=169963 GN=menB PE=3 SV=1	Q8Y6L1_LISMO	30 kDa	1	2	1	1	3	4	1	1	2	0
Lmo1339 protein OS=Listeria monocytogenes serovar 1/2a (strain ATCC BAA-679 / EGD-e) OX=169963 GN=lmo1339 PE=4 SV=1	Q8Y7E4_LISMO	34 kDa	1	2	0	1	5	6	0	0	3	0
Transcription termination/antitermination protein NusA OS=Listeria monocytogenes serovar 1/2a (strain ATCC BAA-679 / EGD-e) OX=169963 GN=nusA PE=3 SV=1	Q8Y7F9_LISMO	42 kDa	0	2	1	0	2	9	1	1	0	0
Lmo0521 protein OS=Listeria monocytogenes serovar 1/2a (strain ATCC BAA-679 / EGD-e) OX=169963 GN=lmo0521 PE=3 SV=1	Q8Y9K6_LISMO	49 kDa	0	6	0	0	1	5	1	0	0	0
Glycine--tRNA ligase beta subunit OS=Listeria monocytogenes serovar 1/2a (strain ATCC BAA-679 / EGD-e) OX=169963 GN=glyS PE=3 SV=1	SYGB_LISMO	79 kDa	1	7	0	0	0	6	0	0	0	0
Septation ring formation regulator EzrA OS=Listeria monocytogenes serovar 1/2a (strain ATCC BAA-679 / EGD-e) OX=169963 GN=ezrA PE=3 SV=1	EZRA_LISMO	67 kDa	1	0	0	0	1	7	2	0	0	0
Mbl protein OS=Listeria monocytogenes serovar 1/2a (strain ATCC BAA-679 / EGD-e) OX=169963 GN=mbl PE=4 SV=1	Q8Y4C5_LISMO	36 kDa	0	3	0	3	1	3	3	4	0	0
Glucose-6-phosphate 1-dehydrogenase OS=Listeria monocytogenes serovar 1/2a (strain ATCC BAA-679 / EGD-e) OX=169963 GN=zwf PE=3 SV=1	Q8Y5S7_LISMO	56 kDa	0	3	0	0	0	5	0	0	1	1
dTDP-glucose 4,6-dehydratase OS=Listeria monocytogenes serovar 1/2a (strain ATCC BAA-679 / EGD-e) OX=169963 GN=lmo1083 PE=3 SV=1	Q8Y835_LISMO	37 kDa	1	3	0	0	1	7	0	0	0	0
DNA protection during starvation protein OS=Listeria monocytogenes serovar 1/2a (strain ATCC BAA-679 / EGD-e) OX=169963 GN=dps PE=1 SV=1	DPS_LISMO	18 kDa	2	1	2	2	3	2	0	2	1	0
tRNA uridine 5-carboxymethylaminomethyl modification enzyme MnmG OS=Listeria monocytogenes serovar 1/2a (strain ATCC BAA-679 / EGD-e) OX=169963 GN=mnmG PE=3 SV=1	MNMG_LISMO	70 kDa	0	4	0	0	0	10	0	0	0	0
Bifunctional protein TilS/HprT OS=Listeria monocytogenes serovar 1/2a (strain ATCC BAA-679 / EGD-e) OX=169963 GN=tilS/hprT PE=3 SV=1	TILS_LISMO	74 kDa	0	3	0	1	5	3	1	0	1	0
Glutamate-1-semialdehyde 2,1-aminomutase 1 OS=Listeria monocytogenes serovar 1/2a (strain ATCC BAA-679 / EGD-e) OX=169963 GN=hemL1 PE=3 SV=1	GSA1_LISMO	47 kDa	0	6	0	1	1	9	0	0	0	0
UDP-N-acetylmuramate--L-alanine ligase OS=Listeria monocytogenes serovar 1/2a (strain ATCC BAA-679 / EGD-e) OX=169963 GN=murC PE=3 SV=1	MURC_LISMO	50 kDa	1	5	0	0	0	9	0	0	0	0
Adenylosuccinate synthetase OS=Listeria monocytogenes serovar 1/2a (strain ATCC BAA-679 / EGD-e) OX=169963 GN=purA PE=3 SV=1	PURA_LISMO	48 kDa	1	4	0	0	0	5	1	0	0	0
Transmembrane protein OS=Listeria monocytogenes serovar 1/2a (strain ATCC BAA-679 / EGD-e) OX=169963 GN=lmo2360 PE=4 SV=1	Q8Y4S2_LISMO	97 kDa	0	0	4	0	0	2	6	1	0	0
3-oxoacyl-[acyl-carrier-protein] synthase 2 OS=Listeria monocytogenes serovar 1/2a (strain ATCC BAA-679 / EGD-e) OX=169963 GN=lmo2201 PE=1 SV=1	Q8Y574_LISMO	44 kDa	2	1	0	0	1	3	0	2	4	1
Lmo1604 protein OS=Listeria monocytogenes serovar 1/2a (strain ATCC BAA-679 / EGD-e) OX=169963 GN=lmo1604 PE=4 SV=1	Q8Y6S9_LISMO	20 kDa	2	0	2	1	0	0	1	1	3	1
Lmo1373 protein OS=Listeria monocytogenes serovar 1/2a (strain ATCC BAA-679 / EGD-e) OX=169963 GN=lmo1373 PE=4 SV=1	Q8Y7B3_LISMO	36 kDa	1	6	0	1	0	4	0	1	0	0
Glucose-1-phosphate thymidylyltransferase OS=Listeria monocytogenes serovar 1/2a (strain ATCC BAA-679 / EGD-e) OX=169963 GN=lmo1081 PE=3 SV=1	Q8Y837_LISMO	32 kDa	1	2	0	0	1	6	0	0	2	0
Lipoate--protein ligase OS=Listeria monocytogenes serovar 1/2a (strain ATCC BAA-679 / EGD-e) OX=169963 GN=lmo0931 PE=4 SV=1	Q8Y8H3_LISMO	38 kDa	1	1	0	0	0	4	0	0	0	1
Lmo0898 protein OS=Listeria monocytogenes serovar 1/2a (strain ATCC BAA-679 / EGD-e) OX=169963 GN=lmo0898 PE=4 SV=1	Q8Y8K3_LISMO	82 kDa	1	5	0	0	0	3	0	0	0	0
Lmo0848 protein OS=Listeria monocytogenes serovar 1/2a (strain ATCC BAA-679 / EGD-e) OX=169963 GN=lmo0848 PE=4 SV=1	Q8Y8P8_LISMO	27 kDa	0	3	3	0	1	3	1	2	0	1
50S ribosomal protein L13 OS=Listeria monocytogenes serovar 1/2a (strain ATCC BAA-679 / EGD-e) OX=169963 GN=rplM PE=3 SV=1	RL13_LISMO	16 kDa	1	1	2	1	0	1	1	0	1	1
Lmo1611 protein OS=Listeria monocytogenes serovar 1/2a (strain ATCC BAA-679 / EGD-e) OX=169963 GN=lmo1611 PE=3 SV=1	Q8Y6S2_LISMO	39 kDa	5	1	0	0	3	2	0	0	0	0
Lmo1414 protein OS=Listeria monocytogenes serovar 1/2a (strain ATCC BAA-679 / EGD-e) OX=169963 GN=lmo1414 PE=3 SV=1	Q8Y782_LISMO	41 kDa	2	2	0	0	3	5	0	0	4	0
Lmo1395 protein OS=Listeria monocytogenes serovar 1/2a (strain ATCC BAA-679 / EGD-e) OX=169963 GN=lmo1395 PE=4 SV=1	Q8Y795_LISMO	34 kDa	0	0	3	1	0	2	6	2	1	0
Lmo0791 protein OS=Listeria monocytogenes serovar 1/2a (strain ATCC BAA-679 / EGD-e) OX=169963 GN=lmo0791 PE=4 SV=1	Q8Y8V1_LISMO	24 kDa	2	0	4	0	2	2	4	2	2	0
Ribonuclease Y OS=Listeria monocytogenes serovar 1/2a (strain ATCC BAA-679 / EGD-e) OX=169963 GN=rny PE=3 SV=1	RNY_LISMO	58 kDa	0	1	4	0	0	2	2	0	0	0
FMN-dependent NADH-azoreductase 1 OS=Listeria monocytogenes serovar 1/2a (strain ATCC BAA-679 / EGD-e) OX=169963 GN=azoR1 PE=3 SV=1	AZOR1_LISMO	23 kDa	1	2	0	0	1	2	0	0	1	0
Peptide deformylase OS=Listeria monocytogenes serovar 1/2a (strain ATCC BAA-679 / EGD-e) OX=169963 GN=def PE=3 SV=1	DEF_LISMO	21 kDa	0	0	1	0	2	2	2	1	3	0
Serine--tRNA ligase OS=Listeria monocytogenes serovar 1/2a (strain ATCC BAA-679 / EGD-e) OX=169963 GN=serS PE=3 SV=1	SYS_LISMO	49 kDa	0	1	0	0	1	2	0	2	0	1
Glutamate-1-semialdehyde 2,1-aminomutase 2 OS=Listeria monocytogenes serovar 1/2a (strain ATCC BAA-679 / EGD-e) OX=169963 GN=hemL2 PE=3 SV=1	GSA2_LISMO	46 kDa	0	3	0	0	0	7	0	0	1	0
UDP-N-acetylglucosamine 1-carboxyvinyltransferase 2 OS=Listeria monocytogenes serovar 1/2a (strain ATCC BAA-679 / EGD-e) OX=169963 GN=murA2 PE=3 SV=1	MURA2_LISMO	45 kDa	0	4	0	0	0	5	0	3	0	0
Metal-dependent carboxypeptidase OS=Listeria monocytogenes serovar 1/2a (strain ATCC BAA-679 / EGD-e) OX=169963 GN=lmo1886 PE=3 SV=1	Q8Y616_LISMO	57 kDa	0	3	0	0	0	6	0	0	0	0
Aspartate-semialdehyde dehydrogenase OS=Listeria monocytogenes serovar 1/2a (strain ATCC BAA-679 / EGD-e) OX=169963 GN=asd PE=3 SV=1	Q8Y764_LISMO	38 kDa	0	2	0	0	2	7	0	0	1	0
Ribonuclease J OS=Listeria monocytogenes serovar 1/2a (strain ATCC BAA-679 / EGD-e) OX=169963 GN=rnj PE=3 SV=1	Q8Y767_LISMO	62 kDa	0	5	0	0	0	4	1	0	0	1
Lmo0541 protein OS=Listeria monocytogenes serovar 1/2a (strain ATCC BAA-679 / EGD-e) OX=169963 GN=lmo0541 PE=4 SV=1	Q8Y9I7_LISMO	34 kDa	0	0	3	0	0	3	3	2	2	0
Serine-protein kinase RsbW OS=Listeria monocytogenes serovar 1/2a (strain ATCC BAA-679 / EGD-e) OX=169963 GN=rsbW PE=3 SV=1	RSBW_LISMO	17 kDa	1	3	1	0	3	2	0	1	2	1
Chromosomal replication initiator protein DnaA OS=Listeria monocytogenes serovar 1/2a (strain ATCC BAA-679 / EGD-e) OX=169963 GN=dnaA PE=3 SV=1	DNAA_LISMO	51 kDa	1	3	0	0	0	8	0	0	0	0
Green fluorescent protein (Laboratory-Cont) OS=Aequorea victoria GN=GFP PE=1 SV=1	GFP_AEQVI	27 kDa	6	0	4	1	0	0	0	0	1	0
Blue-light photoreceptor OS=Listeria monocytogenes serovar 1/2a (strain ATCC BAA-679 / EGD-e) OX=169963 GN=lmo0799 PE=3 SV=1	PHOT_LISMO	29 kDa	0	1	6	0	0	1	3	0	0	0
MenF protein OS=Listeria monocytogenes serovar 1/2a (strain ATCC BAA-679 / EGD-e) OX=169963 GN=menF PE=4 SV=1	Q8Y6K8_LISMO	52 kDa	1	2	0	0	0	6	0	0	0	0
Lmo1392 protein OS=Listeria monocytogenes serovar 1/2a (strain ATCC BAA-679 / EGD-e) OX=169963 GN=lmo1392 PE=4 SV=1	Q8Y798_LISMO	49 kDa	1	4	0	0	1	5	0	0	0	0
Lmo0292 protein OS=Listeria monocytogenes serovar 1/2a (strain ATCC BAA-679 / EGD-e) OX=169963 GN=lmo0292 PE=4 SV=1	Q8YA67_LISMO	53 kDa	0	1	2	1	0	3	5	1	0	0
Proline--tRNA ligase OS=Listeria monocytogenes serovar 1/2a (strain ATCC BAA-679 / EGD-e) OX=169963 GN=proS PE=3 SV=1	SYP_LISMO	63 kDa	3	0	3	1	0	3	0	2	2	0
2-oxoisovalerate dehydrogenase subunit alpha OS=Listeria monocytogenes serovar 1/2a (strain ATCC BAA-679 / EGD-e) OX=169963 GN=lmo1372 PE=3 SV=1	Q8Y7B4_LISMO	36 kDa	0	2	1	1	2	3	1	1	0	0
Lmo0592 protein OS=Listeria monocytogenes serovar 1/2a (strain ATCC BAA-679 / EGD-e) OX=169963 GN=lmo0592 PE=4 SV=1	Q8Y9D8_LISMO	20 kDa	2	2	1	1	2	1	1	1	1	0
Lmo1711 protein OS=Listeria monocytogenes serovar 1/2a (strain ATCC BAA-679 / EGD-e) OX=169963 GN=lmo1711 PE=4 SV=1	Q92AU6_LISMO	45 kDa	0	1	0	0	2	2	2	0	2	0
Lmo0847 protein OS=Listeria monocytogenes serovar 1/2a (strain ATCC BAA-679 / EGD-e) OX=169963 GN=lmo0847 PE=3 SV=1	Q8Y8P9_LISMO	53 kDa	0	1	1	0	0	2	1	1	2	1
Purine nucleoside phosphorylase DeoD-type OS=Listeria monocytogenes serovar 1/2a (strain ATCC BAA-679 / EGD-e) OX=169963 GN=deoD PE=3 SV=1	DEOD_LISMO	25 kDa	1	0	0	1	1	2	1	0	4	1
Elongation factor 4 OS=Listeria monocytogenes serovar 1/2a (strain ATCC BAA-679 / EGD-e) OX=169963 GN=lepA PE=3 SV=1	LEPA_LISMO	68 kDa	0	3	0	0	0	5	0	0	0	0
UDP-N-acetylmuramoylalanine--D-glutamate ligase OS=Listeria monocytogenes serovar 1/2a (strain ATCC BAA-679 / EGD-e) OX=169963 GN=murD PE=3 SV=1	MURD_LISMO	50 kDa	0	1	0	0	0	0	0	1	3	1
Ribitol-5-phosphate cytidylyltransferase OS=Listeria monocytogenes serovar 1/2a (strain ATCC BAA-679 / EGD-e) OX=169963 GN=tarI PE=3 SV=1	TARI_LISMO	27 kDa	0	0	1	0	2	1	0	0	1	0
Lmo1255 protein OS=Listeria monocytogenes serovar 1/2a (strain ATCC BAA-679 / EGD-e) OX=169963 GN=lmo1255 PE=4 SV=1	Q8Y7L9_LISMO	53 kDa	0	1	2	2	0	2	1	0	0	0
Beta-galactosidase (MS-Calibrant/MW-Marker) OS=Escherichia coli (strain K12) GN=lacZ PE=1 SV=2	BGAL_ECOLI	116 kDa	0	0	0	0	1	0	1	0	3	4
33 kDa chaperonin OS=Listeria monocytogenes serovar 1/2a (strain ATCC BAA-679 / EGD-e) OX=169963 GN=hslO PE=3 SV=1	HSLO_LISMO	32 kDa	1	0	0	0	2	2	0	0	4	0
2-succinyl-5-enolpyruvyl-6-hydroxy-3-cyclohexene-1-carboxylate synthase OS=Listeria monocytogenes serovar 1/2a (strain ATCC BAA-679 / EGD-e) OX=169963 GN=menD PE=3 SV=1	MEND_LISMO	65 kDa	0	5	0	0	0	3	0	0	0	0
Multifunctional fusion protein OS=Listeria monocytogenes serovar 1/2a (strain ATCC BAA-679 / EGD-e) OX=169963 GN=secD PE=3 SV=1	Q8Y703_LISMO	83 kDa	0	0	3	0	0	2	4	0	0	0
Lmo0152 protein OS=Listeria monocytogenes serovar 1/2a (strain ATCC BAA-679 / EGD-e) OX=169963 GN=lmo0152 PE=4 SV=1	Q8YAH4_LISMO	62 kDa	0	1	2	0	0	0	4	0	0	0
Probable tRNA sulfurtransferase OS=Listeria monocytogenes serovar 1/2a (strain ATCC BAA-679 / EGD-e) OX=169963 GN=thiI PE=3 SV=1	THII_LISMO	45 kDa	0	0	0	0	0	5	0	0	0	0
Tagatose 1,6-diphosphate aldolase OS=Listeria monocytogenes serovar 1/2a (strain ATCC BAA-679 / EGD-e) OX=169963 GN=lacD PE=3 SV=1	LACD_LISMO	38 kDa	2	0	0	0	1	0	0	0	2	0
Lmo2487 protein OS=Listeria monocytogenes serovar 1/2a (strain ATCC BAA-679 / EGD-e) OX=169963 GN=lmo2487 PE=4 SV=1	Q8Y4F7_LISMO	47 kDa	0	0	0	2	0	3	2	1	0	0
Lmo1601 protein OS=Listeria monocytogenes serovar 1/2a (strain ATCC BAA-679 / EGD-e) OX=169963 GN=lmo1601 PE=4 SV=1	Q7AP59_LISMO	18 kDa	0	1	1	0	1	1	2	1	2	0
L-lactate dehydrogenase 2 OS=Listeria monocytogenes serovar 1/2a (strain ATCC BAA-679 / EGD-e) OX=169963 GN=ldh2 PE=3 SV=1	LDH2_LISMO	34 kDa	2	1	0	0	1	0	0	0	1	0
Tagatose-6-phosphate kinase OS=Listeria monocytogenes serovar 1/2a (strain ATCC BAA-679 / EGD-e) OX=169963 GN=fruB PE=3 SV=1	Q8Y4U5_LISMO	33 kDa	0	1	0	0	1	0	0	0	1	0
Acetyl-coenzyme A carboxylase carboxyl transferase subunit alpha OS=Listeria monocytogenes serovar 1/2a (strain ATCC BAA-679 / EGD-e) OX=169963 GN=accA PE=3 SV=1	ACCA_LISMO	35 kDa	0	2	1	0	1	6	0	0	0	0
N-acetyldiaminopimelate deacetylase OS=Listeria monocytogenes serovar 1/2a (strain ATCC BAA-679 / EGD-e) OX=169963 GN=lmo1012 PE=3 SV=1	DAPEL_LISMO	42 kDa	1	5	0	0	0	5	0	0	0	0
Internalin-A OS=Listeria monocytogenes serovar 1/2a (strain ATCC BAA-679 / EGD-e) OX=169963 GN=inlA PE=1 SV=1	INLA_LISMO	86 kDa	0	0	0	0	0	0	0	0	3	5
DNA mismatch repair protein MutL OS=Listeria monocytogenes serovar 1/2a (strain ATCC BAA-679 / EGD-e) OX=169963 GN=mutL PE=3 SV=1	MUTL_LISMO	68 kDa	0	5	0	0	0	2	0	1	0	0
Lmo2550 protein OS=Listeria monocytogenes serovar 1/2a (strain ATCC BAA-679 / EGD-e) OX=169963 GN=lmo2550 PE=4 SV=1	Q7AP48_LISMO	36 kDa	0	0	2	4	0	0	1	2	0	0
DivIVA protein OS=Listeria monocytogenes serovar 1/2a (strain ATCC BAA-679 / EGD-e) OX=169963 GN=divIVA PE=4 SV=1	Q8Y5N7_LISMO	20 kDa	1	1	2	1	3	0	1	1	2	0
Alanine dehydrogenase OS=Listeria monocytogenes serovar 1/2a (strain ATCC BAA-679 / EGD-e) OX=169963 GN=lmo1579 PE=3 SV=1	Q8Y6V2_LISMO	40 kDa	1	0	1	0	2	0	1	0	6	2
Ribulose-5-phosphate reductase OS=Listeria monocytogenes serovar 1/2a (strain ATCC BAA-679 / EGD-e) OX=169963 GN=tarJ PE=3 SV=1	Q8Y831_LISMO	38 kDa	1	0	0	0	1	4	0	0	0	0
Lmo0814 protein OS=Listeria monocytogenes serovar 1/2a (strain ATCC BAA-679 / EGD-e) OX=169963 GN=lmo0814 PE=4 SV=1	Q8Y8T0_LISMO	32 kDa	3	1	0	0	5	1	0	0	1	0
Histidine--tRNA ligase OS=Listeria monocytogenes serovar 1/2a (strain ATCC BAA-679 / EGD-e) OX=169963 GN=hisS PE=3 SV=1	SYH_LISMO	48 kDa	0	3	0	0	0	5	0	0	0	0
Nucleotide-binding protein lmo2474 OS=Listeria monocytogenes serovar 1/2a (strain ATCC BAA-679 / EGD-e) OX=169963 GN=lmo2474 PE=3 SV=1	Y2474_LISMO	34 kDa	0	2	0	1	3	2	0	0	0	0
Transcription elongation factor GreA OS=Listeria monocytogenes serovar 1/2a (strain ATCC BAA-679 / EGD-e) OX=169963 GN=greA PE=3 SV=1	GREA_LISMO	17 kDa	0	0	0	0	2	0	0	1	2	0
50S ribosomal protein L24 OS=Listeria monocytogenes serovar 1/2a (strain ATCC BAA-679 / EGD-e) OX=169963 GN=rplX PE=3 SV=1	RL24_LISMO	11 kDa	1	0	0	0	1	1	1	0	1	1
Lmo2110 protein OS=Listeria monocytogenes serovar 1/2a (strain ATCC BAA-679 / EGD-e) OX=169963 GN=lmo2110 PE=3 SV=1	Q8Y5F4_LISMO	35 kDa	1	1	1	0	0	0	0	0	2	1
Deoxyguanosinetriphosphate triphosphohydrolase-like protein OS=Listeria monocytogenes serovar 1/2a (strain ATCC BAA-679 / EGD-e) OX=169963 GN=lmo2657 PE=3 SV=1	DGTL2_LISMO	53 kDa	0	4	0	0	0	5	0	0	0	0
Bifunctional protein FolD OS=Listeria monocytogenes serovar 1/2a (strain ATCC BAA-679 / EGD-e) OX=169963 GN=folD PE=3 SV=1	FOLD_LISMO	31 kDa	2	1	0	0	3	2	0	0	3	0
HPr kinase/phosphorylase OS=Listeria monocytogenes serovar 1/2a (strain ATCC BAA-679 / EGD-e) OX=169963 GN=hprK PE=3 SV=1	HPRK_LISMO	35 kDa	0	4	0	0	0	4	0	0	0	0
Signal recognition particle receptor FtsY OS=Listeria monocytogenes serovar 1/2a (strain ATCC BAA-679 / EGD-e) OX=169963 GN=ftsY PE=3 SV=1	Q8Y693_LISMO	36 kDa	0	0	0	1	0	3	2	1	0	0
Lmo0485 protein OS=Listeria monocytogenes serovar 1/2a (strain ATCC BAA-679 / EGD-e) OX=169963 GN=lmo0485 PE=4 SV=1	Q8Y9P0_LISMO	22 kDa	2	2	0	0	1	1	0	0	0	0
Peptidyl-prolyl cis-trans isomerase OS=Listeria monocytogenes serovar 1/2a (strain ATCC BAA-679 / EGD-e) OX=169963 GN=lmo2376 PE=3 SV=1	Q8Y4Q8_LISMO	21 kDa	1	0	0	0	2	1	1	0	2	0
30S ribosomal protein S9 OS=Listeria monocytogenes serovar 1/2a (strain ATCC BAA-679 / EGD-e) OX=169963 GN=rpsI PE=3 SV=1	RS9_LISMO	14 kDa	0	2	0	0	0	1	1	1	2	0
Branched-chain-amino-acid aminotransferase OS=Listeria monocytogenes serovar 1/2a (strain ATCC BAA-679 / EGD-e) OX=169963 GN=lmo0978 PE=3 SV=1	Q8Y8D0_LISMO	37 kDa	2	1	0	0	1	2	0	0	1	1
30S ribosomal protein S17 OS=Listeria monocytogenes serovar 1/2a (strain ATCC BAA-679 / EGD-e) OX=169963 GN=rpsQ PE=3 SV=1	RS17_LISMO	10 kDa	0	1	1	1	2	2	0	0	2	0
Ferredoxin--NADP reductase 2 OS=Listeria monocytogenes serovar 1/2a (strain ATCC BAA-679 / EGD-e) OX=169963 GN=lmo2390 PE=3 SV=1	FENR2_LISMO	36 kDa	0	3	0	0	0	4	0	0	0	0
S-adenosylmethionine synthase OS=Listeria monocytogenes serovar 1/2a (strain ATCC BAA-679 / EGD-e) OX=169963 GN=metK PE=3 SV=1	METK_LISMO	44 kDa	1	2	0	0	0	5	0	1	0	0
Partition protein, ParA homolog OS=Listeria monocytogenes serovar 1/2a (strain ATCC BAA-679 / EGD-e) OX=169963 GN=parA PE=4 SV=1	Q926W7_LISMO	27 kDa	0	3	0	0	1	5	0	0	0	0
50S ribosomal protein L9 OS=Listeria monocytogenes serovar 1/2a (strain ATCC BAA-679 / EGD-e) OX=169963 GN=rplI PE=3 SV=1	RL9_LISMO	16 kDa	0	0	1	0	3	1	0	0	5	0
UPF0637 protein lmo1065 OS=Listeria monocytogenes serovar 1/2a (strain ATCC BAA-679 / EGD-e) OX=169963 GN=lmo1065 PE=3 SV=1	Y1065_LISMO	24 kDa	0	3	0	0	1	5	0	0	0	0
Phosphocarrier protein HPr OS=Listeria monocytogenes serovar 1/2a (strain ATCC BAA-679 / EGD-e) OX=169963 GN=ptsH PE=3 SV=1	PTHP_LISMO	9 kDa	1	0	0	0	1	0	1	1	3	0
DNA topoisomerase 4 subunit B OS=Listeria monocytogenes serovar 1/2a (strain ATCC BAA-679 / EGD-e) OX=169963 GN=parE PE=3 SV=1	Q8Y7J1_LISMO	73 kDa	0	2	0	0	0	2	0	0	0	0
UTP--glucose-1-phosphate uridylyltransferase OS=Listeria monocytogenes serovar 1/2a (strain ATCC BAA-679 / EGD-e) OX=169963 GN=lmo1078 PE=3 SV=1	Q8Y840_LISMO	32 kDa	0	2	0	0	1	3	0	0	0	0
Pyrroline-5-carboxylate reductase OS=Listeria monocytogenes serovar 1/2a (strain ATCC BAA-679 / EGD-e) OX=169963 GN=proC PE=3 SV=1	Q8Y9X2_LISMO	28 kDa	0	2	0	0	1	3	0	0	0	0
Carbohydrate deacetylase OS=Listeria monocytogenes serovar 1/2a (strain ATCC BAA-679 / EGD-e) OX=169963 GN=lmo0191 PE=3 SV=1	YDJC_LISMO	27 kDa	1	3	0	0	2	3	0	0	0	0
Adenylate kinase OS=Listeria monocytogenes serovar 1/2a (strain ATCC BAA-679 / EGD-e) OX=169963 GN=adk PE=3 SV=1	KAD_LISMO	24 kDa	0	0	0	0	1	0	0	0	2	0
Citrate synthase OS=Listeria monocytogenes serovar 1/2a (strain ATCC BAA-679 / EGD-e) OX=169963 GN=citZ PE=3 SV=1	Q8Y6W4_LISMO	43 kDa	0	2	0	0	0	2	0	0	0	0
Lmo0366 protein OS=Listeria monocytogenes serovar 1/2a (strain ATCC BAA-679 / EGD-e) OX=169963 GN=lmo0366 PE=4 SV=1	Q8YA01_LISMO	43 kDa	0	2	0	0	1	2	0	0	0	0
Lmo1415 protein OS=Listeria monocytogenes serovar 1/2a (strain ATCC BAA-679 / EGD-e) OX=169963 GN=lmo1415 PE=4 SV=1	Q8Y781_LISMO	43 kDa	0	2	0	0	2	2	0	0	2	0
NAD kinase 2 OS=Listeria monocytogenes serovar 1/2a (strain ATCC BAA-679 / EGD-e) OX=169963 GN=nadK2 PE=3 SV=1	NADK2_LISMO	31 kDa	0	1	1	0	2	2	1	0	0	0
Aminotransferase OS=Listeria monocytogenes serovar 1/2a (strain ATCC BAA-679 / EGD-e) OX=169963 GN=lmo1006 PE=3 SV=1	Q8Y8A4_LISMO	43 kDa	0	1	1	0	0	1	2	0	0	0
Cytidylate kinase OS=Listeria monocytogenes serovar 1/2a (strain ATCC BAA-679 / EGD-e) OX=169963 GN=cmk PE=3 SV=1	KCY_LISMO	25 kDa	1	0	0	0	1	0	0	0	4	0
tRNA modification GTPase MnmE OS=Listeria monocytogenes serovar 1/2a (strain ATCC BAA-679 / EGD-e) OX=169963 GN=mnmE PE=3 SV=1	MNME_LISMO	50 kDa	0	4	0	0	0	3	0	0	0	0
Manganese transport system ATP-binding protein MntB OS=Listeria monocytogenes serovar 1/2a (strain ATCC BAA-679 / EGD-e) OX=169963 GN=mntB PE=3 SV=1	MNTB_LISMO	26 kDa	0	0	1	2	0	0	5	0	0	0
Putative pyruvate, phosphate dikinase regulatory protein 1 OS=Listeria monocytogenes serovar 1/2a (strain ATCC BAA-679 / EGD-e) OX=169963 GN=lmo1457 PE=3 SV=1	PDRP1_LISMO	30 kDa	0	3	0	0	0	7	0	0	0	0
Foldase protein PrsA 2 OS=Listeria monocytogenes serovar 1/2a (strain ATCC BAA-679 / EGD-e) OX=169963 GN=prsA2 PE=3 SV=1	PRSA2_LISMO	33 kDa	0	1	1	0	0	1	3	0	0	0
Listeria epitope LemA OS=Listeria monocytogenes serovar 1/2a (strain ATCC BAA-679 / EGD-e) OX=169963 GN=lemA PE=4 SV=1	Q8Y8E2_LISMO	21 kDa	0	1	1	1	0	1	4	0	0	0
Lmo0278 protein OS=Listeria monocytogenes serovar 1/2a (strain ATCC BAA-679 / EGD-e) OX=169963 GN=lmo0278 PE=3 SV=1	Q8YA81_LISMO	41 kDa	0	0	0	0	0	5	0	1	0	0
30S ribosomal protein S16 OS=Listeria monocytogenes serovar 1/2a (strain ATCC BAA-679 / EGD-e) OX=169963 GN=rpsP PE=3 SV=1	RS16_LISMO	10 kDa	0	1	0	0	2	0	0	0	1	0
Manganese-binding lipoprotein MntA OS=Listeria monocytogenes serovar 1/2a (strain ATCC BAA-679 / EGD-e) OX=169963 GN=mntA PE=1 SV=1	MNTA_LISMO	34 kDa	0	0	1	0	0	0	1	0	1	0
Lmo2677 protein OS=Listeria monocytogenes serovar 1/2a (strain ATCC BAA-679 / EGD-e) OX=169963 GN=lmo2677 PE=4 SV=1	Q8Y401_LISMO	31 kDa	0	2	0	0	0	4	0	0	0	0
Homoserine dehydrogenase OS=Listeria monocytogenes serovar 1/2a (strain ATCC BAA-679 / EGD-e) OX=169963 GN=hom PE=3 SV=1	Q8Y4A4_LISMO	46 kDa	0	2	0	0	0	6	0	0	0	0
Lmo1881 protein OS=Listeria monocytogenes serovar 1/2a (strain ATCC BAA-679 / EGD-e) OX=169963 GN=lmo1881 PE=4 SV=1	Q8Y621_LISMO	32 kDa	0	2	0	0	0	3	0	0	0	0
ATP-dependent protease OS=Listeria monocytogenes serovar 1/2a (strain ATCC BAA-679 / EGD-e) OX=169963 GN=clpE PE=3 SV=1	Q8Y8B1_LISMO	80 kDa	0	3	0	0	0	5	0	0	0	0
Uncharacterized RNA methyltransferase lmo1703 OS=Listeria monocytogenes serovar 1/2a (strain ATCC BAA-679 / EGD-e) OX=169963 GN=lmo1703 PE=3 SV=1	Y1703_LISMO	51 kDa	0	1	0	0	0	3	0	0	0	0
UDP-N-acetylglucosamine--N-acetylmuramyl-(pentapeptide) pyrophosphoryl-undecaprenol N-acetylglucosamine transferase OS=Listeria monocytogenes serovar 1/2a (strain ATCC BAA-679 / EGD-e) OX=169963 GN=murG PE=3 SV=1	MURG_LISMO	39 kDa	0	3	0	0	0	3	1	0	0	0
Ribosome hibernation promoting factor OS=Listeria monocytogenes serovar 1/2a (strain ATCC BAA-679 / EGD-e) OX=169963 GN=hpf PE=1 SV=1	Q927Y2_LISMO	22 kDa	1	3	1	0	0	3	0	0	0	0
Ribosomal protein L11 methyltransferase OS=Listeria monocytogenes serovar 1/2a (strain ATCC BAA-679 / EGD-e) OX=169963 GN=prmA PE=3 SV=1	PRMA_LISMO	35 kDa	2	1	1	0	2	2	0	0	0	0
Purine nucleoside phosphorylase OS=Listeria monocytogenes serovar 1/2a (strain ATCC BAA-679 / EGD-e) OX=169963 GN=pnp PE=3 SV=1	Q8Y5V2_LISMO	29 kDa	1	0	0	2	0	1	0	2	2	0
Lmo2256 protein OS=Listeria monocytogenes serovar 1/2a (strain ATCC BAA-679 / EGD-e) OX=169963 GN=lmo2256 PE=4 SV=1	Q929B9_LISMO	19 kDa	1	1	1	1	0	0	1	0	2	1
Lmo2569 protein OS=Listeria monocytogenes serovar 1/2a (strain ATCC BAA-679 / EGD-e) OX=169963 GN=lmo2569 PE=4 SV=1	Q8Y486_LISMO	62 kDa	0	2	0	0	0	1	2	1	0	0
30S ribosomal protein S19 OS=Listeria monocytogenes serovar 1/2a (strain ATCC BAA-679 / EGD-e) OX=169963 GN=rpsS PE=3 SV=1	RS19_LISMO	10 kDa	2	2	0	1	0	1	0	0	2	0
50S ribosomal protein L18 OS=Listeria monocytogenes serovar 1/2a (strain ATCC BAA-679 / EGD-e) OX=169963 GN=rplR PE=3 SV=1	RL18_LISMO	13 kDa	0	1	0	0	0	1	0	0	1	0
Lmo1257 protein OS=Listeria monocytogenes serovar 1/2a (strain ATCC BAA-679 / EGD-e) OX=169963 GN=lmo1257 PE=4 SV=1	Q92CE7_LISMO	18 kDa	1	0	1	0	1	1	1	1	1	0
ATP synthase gamma chain OS=Listeria monocytogenes serovar 1/2a (strain ATCC BAA-679 / EGD-e) OX=169963 GN=atpG PE=3 SV=1	ATPG_LISMO	32 kDa	0	1	1	0	0	1	1	0	0	0
Lmo2337 protein OS=Listeria monocytogenes serovar 1/2a (strain ATCC BAA-679 / EGD-e) OX=169963 GN=lmo2337 PE=4 SV=1	Q8Y4U4_LISMO	28 kDa	1	4	0	0	1	2	0	0	0	0
Primosomal protein N' OS=Listeria monocytogenes serovar 1/2a (strain ATCC BAA-679 / EGD-e) OX=169963 GN=priA PE=3 SV=1	Q8Y675_LISMO	91 kDa	0	3	0	0	0	4	0	0	0	0
Lmo1401 protein OS=Listeria monocytogenes serovar 1/2a (strain ATCC BAA-679 / EGD-e) OX=169963 GN=lmo1401 PE=4 SV=1	Q8Y791_LISMO	30 kDa	0	1	0	0	0	5	0	0	0	0
Nicotinate phosphoribosyltransferase OS=Listeria monocytogenes serovar 1/2a (strain ATCC BAA-679 / EGD-e) OX=169963 GN=lmo1092 PE=3 SV=1	Q8Y826_LISMO	56 kDa	0	3	0	0	0	3	0	0	0	0
Putative competence-damage inducible protein OS=Listeria monocytogenes serovar 1/2a (strain ATCC BAA-679 / EGD-e) OX=169963 GN=cinA PE=3 SV=1	CINA_LISMO	46 kDa	0	0	0	0	0	3	0	0	0	0
ResD protein OS=Listeria monocytogenes serovar 1/2a (strain ATCC BAA-679 / EGD-e) OX=169963 GN=resD PE=4 SV=1	Q8Y5V7_LISMO	27 kDa	0	3	0	0	0	1	0	0	0	0
Lmo1721 protein OS=Listeria monocytogenes serovar 1/2a (strain ATCC BAA-679 / EGD-e) OX=169963 GN=lmo1721 PE=4 SV=1	Q8Y6G6_LISMO	101 kDa	0	2	0	0	0	1	0	0	0	0
Lmo1578 protein OS=Listeria monocytogenes serovar 1/2a (strain ATCC BAA-679 / EGD-e) OX=169963 GN=lmo1578 PE=4 SV=1	Q8Y6V3_LISMO	40 kDa	1	1	0	0	2	3	0	0	0	0
Ribonuclease J OS=Listeria monocytogenes serovar 1/2a (strain ATCC BAA-679 / EGD-e) OX=169963 GN=rnj PE=3 SV=1	Q92CZ5_LISMO	62 kDa	0	1	1	0	0	2	0	0	0	0
Lmo1858 protein OS=Listeria monocytogenes serovar 1/2a (strain ATCC BAA-679 / EGD-e) OX=169963 GN=lmo1858 PE=4 SV=1	Q8Y642_LISMO	34 kDa	0	2	0	0	1	1	0	0	0	0
Lmo2829 protein OS=Listeria monocytogenes serovar 1/2a (strain ATCC BAA-679 / EGD-e) OX=169963 GN=lmo2829 PE=4 SV=1	Q8Y3K6_LISMO	22 kDa	1	0	0	0	2	0	0	0	3	0
Phenylalanine--tRNA ligase beta subunit OS=Listeria monocytogenes serovar 1/2a (strain ATCC BAA-679 / EGD-e) OX=169963 GN=pheT PE=3 SV=1	Q8Y6S6_LISMO	22 kDa	0	1	0	0	3	1	0	1	2	0
Bifunctional protein PyrR OS=Listeria monocytogenes serovar 1/2a (strain ATCC BAA-679 / EGD-e) OX=169963 GN=pyrR PE=3 SV=1	PYRR_LISMO	21 kDa	0	1	0	0	2	2	0	0	0	0
Protein GrpE OS=Listeria monocytogenes serovar 1/2a (strain ATCC BAA-679 / EGD-e) OX=169963 GN=grpE PE=3 SV=1	GRPE_LISMO	22 kDa	0	0	1	0	2	0	1	1	1	0
Lmo0653 protein OS=Listeria monocytogenes serovar 1/2a (strain ATCC BAA-679 / EGD-e) OX=169963 GN=lmo0653 PE=4 SV=1	Q8Y980_LISMO	33 kDa	0	1	1	0	0	1	2	1	1	0
Queuine tRNA-ribosyltransferase OS=Listeria monocytogenes serovar 1/2a (strain ATCC BAA-679 / EGD-e) OX=169963 GN=tgt PE=3 SV=1	TGT_LISMO	43 kDa	0	2	0	0	0	2	0	0	0	0
Lmo2182 protein OS=Listeria monocytogenes serovar 1/2a (strain ATCC BAA-679 / EGD-e) OX=169963 GN=lmo2182 PE=4 SV=1	Q8Y587_LISMO	29 kDa	0	0	2	1	0	0	2	0	0	0
Lmo1812 protein OS=Listeria monocytogenes serovar 1/2a (strain ATCC BAA-679 / EGD-e) OX=169963 GN=lmo1812 PE=4 SV=1	Q8Y685_LISMO	31 kDa	0	0	0	0	1	2	0	0	1	0
Lmo0443 protein OS=Listeria monocytogenes serovar 1/2a (strain ATCC BAA-679 / EGD-e) OX=169963 GN=lmo0443 PE=4 SV=1	Q8Y9T0_LISMO	34 kDa	0	0	1	0	0	0	2	0	0	0
Putative heme-dependent peroxidase lmo2113 OS=Listeria monocytogenes serovar 1/2a (strain ATCC BAA-679 / EGD-e) OX=169963 GN=lmo2113 PE=1 SV=1	Y2113_LISMO	29 kDa	0	1	0	0	1	2	1	0	0	1
Protein translocase subunit SecY OS=Listeria monocytogenes serovar 1/2a (strain ATCC BAA-679 / EGD-e) OX=169963 GN=secY PE=3 SV=1	Q8Y448_LISMO	47 kDa	0	0	2	0	0	1	1	1	0	0
Probable transaldolase 1 OS=Listeria monocytogenes serovar 1/2a (strain ATCC BAA-679 / EGD-e) OX=169963 GN=tal1 PE=3 SV=1	TAL1_LISMO	23 kDa	1	0	0	0	2	1	0	0	1	0
FMN-dependent NADH-azoreductase 2 OS=Listeria monocytogenes serovar 1/2a (strain ATCC BAA-679 / EGD-e) OX=169963 GN=azoR2 PE=3 SV=1	AZOR2_LISMO	23 kDa	0	1	1	0	1	0	0	1	2	1
Coenzyme A biosynthesis bifunctional protein CoaBC OS=Listeria monocytogenes serovar 1/2a (strain ATCC BAA-679 / EGD-e) OX=169963 GN=lmo1825 PE=3 SV=1	Q8Y674_LISMO	43 kDa	0	1	0	0	0	1	1	1	0	0
Protein DltD OS=Listeria monocytogenes serovar 1/2a (strain ATCC BAA-679 / EGD-e) OX=169963 GN=dltD PE=3 SV=1	Q7AP78_LISMO	48 kDa	0	0	1	0	0	0	1	0	0	0
Lmo2371 protein OS=Listeria monocytogenes serovar 1/2a (strain ATCC BAA-679 / EGD-e) OX=169963 GN=lmo2371 PE=4 SV=1	Q8Y4R3_LISMO	40 kDa	0	1	1	0	0	1	1	0	0	0
Lmo1922 protein OS=Listeria monocytogenes serovar 1/2a (strain ATCC BAA-679 / EGD-e) OX=169963 GN=lmo1922 PE=4 SV=1	Q8Y5Y1_LISMO	48 kDa	1	1	0	0	1	1	0	0	1	0
DNA polymerase III subunit gamma/tau OS=Listeria monocytogenes serovar 1/2a (strain ATCC BAA-679 / EGD-e) OX=169963 GN=dnaX PE=3 SV=1	Q8Y3X5_LISMO	63 kDa	0	1	0	0	0	3	0	0	0	0
Lmo2565 protein OS=Listeria monocytogenes serovar 1/2a (strain ATCC BAA-679 / EGD-e) OX=169963 GN=lmo2565 PE=4 SV=1	Q8Y490_LISMO	51 kDa	0	1	0	0	0	5	0	0	0	0
Lmo1930 protein OS=Listeria monocytogenes serovar 1/2a (strain ATCC BAA-679 / EGD-e) OX=169963 GN=lmo1930 PE=3 SV=1	Q8Y5X3_LISMO	36 kDa	0	3	0	0	0	3	0	0	0	0
Methylenetetrahydrofolate--tRNA-(uracil-5-)-methyltransferase TrmFO OS=Listeria monocytogenes serovar 1/2a (strain ATCC BAA-679 / EGD-e) OX=169963 GN=trmFO PE=3 SV=1	TRMFO_LISMO	48 kDa	0	2	0	0	0	4	0	0	0	0
Lmo2643 protein OS=Listeria monocytogenes serovar 1/2a (strain ATCC BAA-679 / EGD-e) OX=169963 GN=lmo2643 PE=4 SV=1	Q8Y431_LISMO	37 kDa	0	2	0	0	0	3	1	0	0	0
Gamma-glutamyl phosphate reductase OS=Listeria monocytogenes serovar 1/2a (strain ATCC BAA-679 / EGD-e) OX=169963 GN=proA PE=3 SV=1	PROA_LISMO	46 kDa	0	1	0	0	0	2	0	0	0	0
Lmo1515 protein OS=Listeria monocytogenes serovar 1/2a (strain ATCC BAA-679 / EGD-e) OX=169963 GN=lmo1515 PE=4 SV=1	Q8Y711_LISMO	16 kDa	0	3	0	0	1	2	0	0	0	0
Translation initiation factor IF-3 OS=Listeria monocytogenes serovar 1/2a (strain ATCC BAA-679 / EGD-e) OX=169963 GN=infC PE=3 SV=1	IF3_LISMO	20 kDa	0	2	0	0	1	2	1	0	2	0
Threonine synthase OS=Listeria monocytogenes serovar 1/2a (strain ATCC BAA-679 / EGD-e) OX=169963 GN=thrC PE=3 SV=1	Q8Y4A5_LISMO	37 kDa	2	0	0	0	3	0	0	0	1	0
CydA protein OS=Listeria monocytogenes serovar 1/2a (strain ATCC BAA-679 / EGD-e) OX=169963 GN=cydA PE=4 SV=1	Q927C3_LISMO	53 kDa	0	0	0	1	0	0	0	2	0	0
Lmo1636 protein OS=Listeria monocytogenes serovar 1/2a (strain ATCC BAA-679 / EGD-e) OX=169963 GN=lmo1636 PE=4 SV=1	Q8Y6P8_LISMO	34 kDa	0	0	0	0	0	0	1	0	0	0
Signal recognition particle protein OS=Listeria monocytogenes serovar 1/2a (strain ATCC BAA-679 / EGD-e) OX=169963 GN=ffh PE=3 SV=1	Q8Y695_LISMO	50 kDa	0	0	0	0	0	1	0	0	0	0
FhuC protein OS=Listeria monocytogenes serovar 1/2a (strain ATCC BAA-679 / EGD-e) OX=169963 GN=fhuC PE=4 SV=1	Q8Y5U5_LISMO	30 kDa	0	1	1	1	0	1	1	0	0	0
Ribulose-phosphate 3-epimerase OS=Listeria monocytogenes serovar 1/2a (strain ATCC BAA-679 / EGD-e) OX=169963 GN=lmo1818 PE=3 SV=1	Q8Y681_LISMO	24 kDa	1	0	0	1	1	0	0	0	0	0
Glutamyl-tRNA reductase OS=Listeria monocytogenes serovar 1/2a (strain ATCC BAA-679 / EGD-e) OX=169963 GN=hemA PE=3 SV=1	HEM1_LISMO	49 kDa	0	0	0	0	0	4	0	0	0	0
Internalin H OS=Listeria monocytogenes serovar 1/2a (strain ATCC BAA-679 / EGD-e) OX=169963 GN=inlH PE=4 SV=1	Q7AP87_LISMO	59 kDa	0	0	0	0	0	0	0	0	5	0
Lmo2247 protein OS=Listeria monocytogenes serovar 1/2a (strain ATCC BAA-679 / EGD-e) OX=169963 GN=lmo2247 PE=4 SV=1	Q8Y529_LISMO	34 kDa	0	2	0	0	0	3	0	0	0	0
Lmo1959 protein OS=Listeria monocytogenes serovar 1/2a (strain ATCC BAA-679 / EGD-e) OX=169963 GN=lmo1959 PE=4 SV=1	Q8Y5U6_LISMO	34 kDa	0	2	0	0	0	0	4	0	0	0
Lmo1745 protein OS=Listeria monocytogenes serovar 1/2a (strain ATCC BAA-679 / EGD-e) OX=169963 GN=lmo1745 PE=4 SV=1	Q8Y6E2_LISMO	26 kDa	0	2	0	0	1	3	0	0	0	0
Lmo1744 protein OS=Listeria monocytogenes serovar 1/2a (strain ATCC BAA-679 / EGD-e) OX=169963 GN=lmo1744 PE=4 SV=1	Q8Y6E3_LISMO	33 kDa	0	2	0	0	0	0	0	0	0	0
Lmo1645 protein OS=Listeria monocytogenes serovar 1/2a (strain ATCC BAA-679 / EGD-e) OX=169963 GN=lmo1645 PE=4 SV=1	Q8Y6N9_LISMO	117 kDa	0	1	0	0	0	4	0	0	0	0
Lmo1393 protein OS=Listeria monocytogenes serovar 1/2a (strain ATCC BAA-679 / EGD-e) OX=169963 GN=lmo1393 PE=4 SV=1	Q8Y797_LISMO	49 kDa	0	0	0	0	0	3	0	0	0	0
Deoxyribose-phosphate aldolase OS=Listeria monocytogenes serovar 1/2a (strain ATCC BAA-679 / EGD-e) OX=169963 GN=deoC PE=3 SV=1	DEOC_LISMO	24 kDa	0	0	0	0	0	0	0	0	3	0
Formate--tetrahydrofolate ligase OS=Listeria monocytogenes serovar 1/2a (strain ATCC BAA-679 / EGD-e) OX=169963 GN=fhs PE=3 SV=2	FTHS_LISMO	60 kDa	0	0	0	0	0	3	0	0	0	0
Ribosome biogenesis GTPase A OS=Listeria monocytogenes serovar 1/2a (strain ATCC BAA-679 / EGD-e) OX=169963 GN=lmo1272 PE=3 SV=1	Q8Y7K5_LISMO	33 kDa	0	1	0	0	1	2	0	0	0	0
GTP cyclohydrolase 1 OS=Listeria monocytogenes serovar 1/2a (strain ATCC BAA-679 / EGD-e) OX=169963 GN=folE PE=1 SV=1	GCH1_LISMO	21 kDa	1	1	0	0	3	2	0	0	0	0
Replicative DNA helicase OS=Listeria monocytogenes serovar 1/2a (strain ATCC BAA-679 / EGD-e) OX=169963 GN=dnaC PE=3 SV=1	Q92FQ6_LISMO	50 kDa	0	2	0	0	0	2	0	0	0	0
Lmo1467 protein OS=Listeria monocytogenes serovar 1/2a (strain ATCC BAA-679 / EGD-e) OX=169963 GN=lmo1467 PE=4 SV=1	Q7AP63_LISMO	36 kDa	0	2	0	0	1	2	0	0	0	0
GTPase Era OS=Listeria monocytogenes serovar 1/2a (strain ATCC BAA-679 / EGD-e) OX=169963 GN=era PE=3 SV=1	ERA_LISMO	35 kDa	0	2	0	0	0	1	0	0	1	0
Lmo2515 protein OS=Listeria monocytogenes serovar 1/2a (strain ATCC BAA-679 / EGD-e) OX=169963 GN=lmo2515 PE=4 SV=1	Q927X8_LISMO	26 kDa	0	1	0	0	1	2	0	0	0	0
50S ribosomal protein L16 OS=Listeria monocytogenes serovar 1/2a (strain ATCC BAA-679 / EGD-e) OX=169963 GN=rplP PE=3 SV=1	RL16_LISMO	16 kDa	1	1	1	0	2	1	0	0	0	0
Glutathione biosynthesis bifunctional protein GshAB OS=Listeria monocytogenes serovar 1/2a (strain ATCC BAA-679 / EGD-e) OX=169963 GN=gshAB PE=1 SV=2	GSHAB_LISMO	88 kDa	0	0	0	0	0	1	0	0	0	0
Lmo0356 protein OS=Listeria monocytogenes serovar 1/2a (strain ATCC BAA-679 / EGD-e) OX=169963 GN=lmo0356 PE=4 SV=1	Q8YA10_LISMO	39 kDa	0	1	0	1	0	0	0	0	0	0
UPF0210 protein lmo0534 OS=Listeria monocytogenes serovar 1/2a (strain ATCC BAA-679 / EGD-e) OX=169963 GN=lmo0534 PE=3 SV=1	Y534_LISMO	47 kDa	0	0	1	0	0	1	2	0	0	0
30S ribosomal protein S6 OS=Listeria monocytogenes serovar 1/2a (strain ATCC BAA-679 / EGD-e) OX=169963 GN=rpsF PE=3 SV=1	RS6_LISMO	12 kDa	0	0	1	0	1	0	0	0	1	0
Lmo1726 protein OS=Listeria monocytogenes serovar 1/2a (strain ATCC BAA-679 / EGD-e) OX=169963 GN=lmo1726 PE=4 SV=1	Q8Y6G1_LISMO	37 kDa	1	0	0	0	1	1	0	0	1	0
tRNA N6-adenosine threonylcarbamoyltransferase OS=Listeria monocytogenes serovar 1/2a (strain ATCC BAA-679 / EGD-e) OX=169963 GN=tsaD PE=3 SV=1	TSAD_LISMO	37 kDa	0	1	0	0	1	1	0	0	0	0
Nucleoside diphosphate kinase OS=Listeria monocytogenes serovar 1/2a (strain ATCC BAA-679 / EGD-e) OX=169963 GN=ndk PE=3 SV=1	NDK_LISMO	16 kDa	0	0	1	1	0	0	0	1	1	1
Thiol peroxidase OS=Listeria monocytogenes serovar 1/2a (strain ATCC BAA-679 / EGD-e) OX=169963 GN=tpx PE=3 SV=1	TPX_LISMO	18 kDa	0	1	0	0	1	1	0	0	0	0
Demethylmenaquinone methyltransferase OS=Listeria monocytogenes serovar 1/2a (strain ATCC BAA-679 / EGD-e) OX=169963 GN=menG PE=3 SV=1	MENG_LISMO	27 kDa	0	1	0	0	0	0	0	0	0	0
Protein-arginine kinase OS=Listeria monocytogenes serovar 1/2a (strain ATCC BAA-679 / EGD-e) OX=169963 GN=mcsB PE=3 SV=1	MCSB_LISMO	39 kDa	0	0	0	0	0	4	0	0	0	0
Lmo0162 protein OS=Listeria monocytogenes serovar 1/2a (strain ATCC BAA-679 / EGD-e) OX=169963 GN=lmo0162 PE=4 SV=1	Q8YAG4_LISMO	37 kDa	0	1	0	0	0	3	0	0	0	0
Lmo1875 protein OS=Listeria monocytogenes serovar 1/2a (strain ATCC BAA-679 / EGD-e) OX=169963 GN=lmo1875 PE=4 SV=1	Q8Y625_LISMO	71 kDa	0	3	0	0	0	2	0	0	0	0
Lmo2691 protein OS=Listeria monocytogenes serovar 1/2a (strain ATCC BAA-679 / EGD-e) OX=169963 GN=lmo2691 PE=4 SV=1	Q8Y3Y8_LISMO	64 kDa	0	1	0	0	0	0	0	0	2	0
Spermidine/putrescine import ATP-binding protein PotA OS=Listeria monocytogenes serovar 1/2a (strain ATCC BAA-679 / EGD-e) OX=169963 GN=potA PE=3 SV=2	POTA_LISMO	42 kDa	0	1	0	0	0	3	0	0	0	0
Partition protein ParB homolg OS=Listeria monocytogenes serovar 1/2a (strain ATCC BAA-679 / EGD-e) OX=169963 GN=parB PE=3 SV=1	Q8Y3P4_LISMO	32 kDa	0	1	0	0	0	2	0	0	0	0
DNA-directed DNA polymerase OS=Listeria monocytogenes serovar 1/2a (strain ATCC BAA-679 / EGD-e) OX=169963 GN=dnaE PE=4 SV=1	Q8Y6V7_LISMO	125 kDa	0	0	0	0	0	2	0	0	0	0
Lmo1932 protein OS=Listeria monocytogenes serovar 1/2a (strain ATCC BAA-679 / EGD-e) OX=169963 GN=lmo1932 PE=4 SV=1	Q8Y5X2_LISMO	29 kDa	0	1	0	0	1	1	0	0	0	0
Lmo1057 protein OS=Listeria monocytogenes serovar 1/2a (strain ATCC BAA-679 / EGD-e) OX=169963 GN=lmo1057 PE=4 SV=1	Q8Y860_LISMO	35 kDa	0	1	0	0	0	2	0	0	0	0
Lmo0161 protein OS=Listeria monocytogenes serovar 1/2a (strain ATCC BAA-679 / EGD-e) OX=169963 GN=lmo0161 PE=4 SV=1	Q8YAG5_LISMO	32 kDa	0	1	1	0	0	0	2	0	0	0
Lmo2537 protein OS=Listeria monocytogenes serovar 1/2a (strain ATCC BAA-679 / EGD-e) OX=169963 GN=lmo2537 PE=1 SV=1	Q8Y4B4_LISMO	42 kDa	0	0	0	0	0	2	0	0	0	0
Lmo0785 protein OS=Listeria monocytogenes serovar 1/2a (strain ATCC BAA-679 / EGD-e) OX=169963 GN=lmo0785 PE=4 SV=1	Q8Y8V7_LISMO	106 kDa	0	0	0	0	0	2	0	0	0	0
Probable DNA-directed RNA polymerase subunit delta OS=Listeria monocytogenes serovar 1/2a (strain ATCC BAA-679 / EGD-e) OX=169963 GN=rpoE PE=3 SV=1	RPOE_LISMO	21 kDa	2	0	0	0	0	0	0	1	2	0
Lmo1068 protein OS=Listeria monocytogenes serovar 1/2a (strain ATCC BAA-679 / EGD-e) OX=169963 GN=lmo1068 PE=1 SV=1	Q8Y850_LISMO	31 kDa	0	0	0	0	0	0	2	0	0	1
Lmo0553 protein OS=Listeria monocytogenes serovar 1/2a (strain ATCC BAA-679 / EGD-e) OX=169963 GN=lmo0553 PE=4 SV=1	Q8Y9H5_LISMO	24 kDa	0	0	1	0	2	2	1	0	0	0
Guanylate kinase OS=Listeria monocytogenes serovar 1/2a (strain ATCC BAA-679 / EGD-e) OX=169963 GN=gmk PE=1 SV=1	KGUA_LISMO	23 kDa	0	1	0	0	1	2	0	1	0	0
Methionine import ATP-binding protein MetN 2 OS=Listeria monocytogenes serovar 1/2a (strain ATCC BAA-679 / EGD-e) OX=169963 GN=metN2 PE=3 SV=1	METN2_LISMO	38 kDa	0	2	1	1	0	0	0	1	0	0
Lmo2460 protein OS=Listeria monocytogenes serovar 1/2a (strain ATCC BAA-679 / EGD-e) OX=169963 GN=lmo2460 PE=4 SV=1	Q8Y4I0_LISMO	38 kDa	0	0	0	0	0	2	0	0	0	0
Lmo2577 protein OS=Listeria monocytogenes serovar 1/2a (strain ATCC BAA-679 / EGD-e) OX=169963 GN=lmo2577 PE=4 SV=1	Q8Y478_LISMO	30 kDa	0	1	0	0	0	2	0	0	0	0
Isopentenyl-diphosphate delta-isomerase OS=Listeria monocytogenes serovar 1/2a (strain ATCC BAA-679 / EGD-e) OX=169963 GN=fni PE=3 SV=1	IDI2_LISMO	39 kDa	0	0	0	0	0	1	0	0	0	0
Orotate phosphoribosyltransferase OS=Listeria monocytogenes serovar 1/2a (strain ATCC BAA-679 / EGD-e) OX=169963 GN=pyrE PE=3 SV=1	PYRE_LISMO	23 kDa	0	0	0	0	1	0	0	0	1	0
Lmo2429 protein OS=Listeria monocytogenes serovar 1/2a (strain ATCC BAA-679 / EGD-e) OX=169963 GN=lmo2429 PE=4 SV=1	Q8Y4K8_LISMO	30 kDa	0	0	1	0	0	0	1	0	0	0
Lmo1576 protein OS=Listeria monocytogenes serovar 1/2a (strain ATCC BAA-679 / EGD-e) OX=169963 GN=lmo1576 PE=4 SV=1	Q8Y6V5_LISMO	49 kDa	0	0	0	0	0	1	1	0	0	0
UDP-N-acetylmuramoyl-tripeptide--D-alanyl-D-alanine ligase OS=Listeria monocytogenes serovar 1/2a (strain ATCC BAA-679 / EGD-e) OX=169963 GN=murF PE=3 SV=1	Q8Y8P0_LISMO	50 kDa	0	1	0	0	0	1	0	0	0	0
Serine hydroxymethyltransferase OS=Listeria monocytogenes serovar 1/2a (strain ATCC BAA-679 / EGD-e) OX=169963 GN=glyA PE=3 SV=1	GLYA_LISMO	45 kDa	0	0	0	0	0	0	0	0	1	0
Lmo1529 protein OS=Listeria monocytogenes serovar 1/2a (strain ATCC BAA-679 / EGD-e) OX=169963 GN=lmo1529 PE=4 SV=1	Q8Y701_LISMO	12 kDa	0	0	1	1	0	1	1	1	0	0
Methionine aminopeptidase OS=Listeria monocytogenes serovar 1/2a (strain ATCC BAA-679 / EGD-e) OX=169963 GN=map PE=3 SV=1	Q8Y6H5_LISMO	28 kDa	0	1	0	0	1	0	1	0	1	0
Lmo1940 protein OS=Listeria monocytogenes serovar 1/2a (strain ATCC BAA-679 / EGD-e) OX=169963 GN=lmo1940 PE=4 SV=1	Q8Y5W5_LISMO	35 kDa	0	1	0	0	0	3	0	0	0	0
Tryptophan synthase alpha chain OS=Listeria monocytogenes serovar 1/2a (strain ATCC BAA-679 / EGD-e) OX=169963 GN=trpA PE=3 SV=1	TRPA_LISMO	28 kDa	0	2	0	0	0	2	0	0	0	0
Type III pantothenate kinase OS=Listeria monocytogenes serovar 1/2a (strain ATCC BAA-679 / EGD-e) OX=169963 GN=coaX PE=3 SV=1	COAX_LISMO	28 kDa	0	1	0	0	0	2	0	0	0	0
Phosphoribosylamine--glycine ligase OS=Listeria monocytogenes serovar 1/2a (strain ATCC BAA-679 / EGD-e) OX=169963 GN=purD PE=3 SV=1	PUR2_LISMO	45 kDa	0	1	0	0	0	2	0	0	0	0
Lmo2194 protein OS=Listeria monocytogenes serovar 1/2a (strain ATCC BAA-679 / EGD-e) OX=169963 GN=lmo2194 PE=3 SV=1	Q8Y580_LISMO	38 kDa	0	0	0	1	0	0	2	0	0	0
Methionyl-tRNA formyltransferase OS=Listeria monocytogenes serovar 1/2a (strain ATCC BAA-679 / EGD-e) OX=169963 GN=fmt PE=3 SV=1	FMT_LISMO	34 kDa	0	0	0	0	1	0	0	0	2	0
Lmo0613 protein OS=Listeria monocytogenes serovar 1/2a (strain ATCC BAA-679 / EGD-e) OX=169963 GN=lmo0613 PE=4 SV=1	Q8Y9B9_LISMO	34 kDa	1	0	0	0	0	0	1	0	2	0
Lmo2518 protein OS=Listeria monocytogenes serovar 1/2a (strain ATCC BAA-679 / EGD-e) OX=169963 GN=lmo2518 PE=4 SV=1	Q8Y4D2_LISMO	39 kDa	0	0	1	0	0	0	2	1	0	0
Lmo2641 protein OS=Listeria monocytogenes serovar 1/2a (strain ATCC BAA-679 / EGD-e) OX=169963 GN=lmo2641 PE=3 SV=1	Q8Y433_LISMO	37 kDa	0	2	0	0	0	2	0	0	0	0
Heat-inducible transcription repressor HrcA OS=Listeria monocytogenes serovar 1/2a (strain ATCC BAA-679 / EGD-e) OX=169963 GN=hrcA PE=3 SV=1	HRCA_LISMO	40 kDa	0	2	0	0	0	0	0	0	0	0
Lmo2450 protein OS=Listeria monocytogenes serovar 1/2a (strain ATCC BAA-679 / EGD-e) OX=169963 GN=lmo2450 PE=4 SV=1	Q8Y4I9_LISMO	28 kDa	0	2	0	0	0	1	0	0	0	0
Lmo0960 protein OS=Listeria monocytogenes serovar 1/2a (strain ATCC BAA-679 / EGD-e) OX=169963 GN=lmo0960 PE=4 SV=1	Q8Y8E4_LISMO	34 kDa	0	2	0	0	0	2	0	0	0	0
Glutamate racemase OS=Listeria monocytogenes serovar 1/2a (strain ATCC BAA-679 / EGD-e) OX=169963 GN=murI PE=1 SV=1	MURI_LISMO	29 kDa	0	1	0	0	0	2	0	0	0	0
Aspartokinase OS=Listeria monocytogenes serovar 1/2a (strain ATCC BAA-679 / EGD-e) OX=169963 GN=lmo1235 PE=3 SV=1	Q8Y7N9_LISMO	44 kDa	0	2	0	0	0	1	0	0	0	0
Holliday junction ATP-dependent DNA helicase RuvB OS=Listeria monocytogenes serovar 1/2a (strain ATCC BAA-679 / EGD-e) OX=169963 GN=ruvB PE=3 SV=1	RUVB_LISMO	37 kDa	0	2	0	0	0	1	0	0	0	0
Glycine--tRNA ligase alpha subunit OS=Listeria monocytogenes serovar 1/2a (strain ATCC BAA-679 / EGD-e) OX=169963 GN=glyQ PE=3 SV=1	SYGA_LISMO	34 kDa	0	2	0	0	0	0	0	0	0	0
DNA topoisomerase 3 OS=Listeria monocytogenes serovar 1/2a (strain ATCC BAA-679 / EGD-e) OX=169963 GN=topB PE=3 SV=1	Q8Y3S5_LISMO	82 kDa	0	0	0	0	0	2	0	0	0	0
tRNA-specific 2-thiouridylase MnmA OS=Listeria monocytogenes serovar 1/2a (strain ATCC BAA-679 / EGD-e) OX=169963 GN=mnmA PE=3 SV=1	MNMA_LISMO	42 kDa	0	0	0	0	0	0	0	0	2	0
GTPase Obg OS=Listeria monocytogenes serovar 1/2a (strain ATCC BAA-679 / EGD-e) OX=169963 GN=obg PE=3 SV=1	OBG_LISMO	47 kDa	1	0	0	0	0	0	2	0	0	0
ATP synthase subunit delta OS=Listeria monocytogenes serovar 1/2a (strain ATCC BAA-679 / EGD-e) OX=169963 GN=atpH PE=3 SV=1	ATPD_LISMO	20 kDa	0	1	0	0	2	0	0	0	0	0
Putative septation protein SpoVG 2 OS=Listeria monocytogenes serovar 1/2a (strain ATCC BAA-679 / EGD-e) OX=169963 GN=spoVG2 PE=3 SV=1	SP5G2_LISMO	11 kDa	0	0	0	0	0	0	1	1	1	0
RsbT protein OS=Listeria monocytogenes serovar 1/2a (strain ATCC BAA-679 / EGD-e) OX=169963 GN=rsbT PE=4 SV=1	Q8Y8K8_LISMO	15 kDa	0	0	0	0	1	0	0	0	1	0
Lmo1710 protein OS=Listeria monocytogenes serovar 1/2a (strain ATCC BAA-679 / EGD-e) OX=169963 GN=lmo1710 PE=4 SV=1	Q92AU7_LISMO	16 kDa	0	0	0	0	1	1	0	0	1	0
Transcription termination factor Rho OS=Listeria monocytogenes serovar 1/2a (strain ATCC BAA-679 / EGD-e) OX=169963 GN=rho PE=3 SV=1	Q8Y4A3_LISMO	48 kDa	0	1	0	0	0	1	1	0	0	0
Lmo1820 protein OS=Listeria monocytogenes serovar 1/2a (strain ATCC BAA-679 / EGD-e) OX=169963 GN=lmo1820 PE=4 SV=1	Q8Y679_LISMO	72 kDa	0	0	2	0	0	0	1	0	0	0
UPF0145 protein lmo0208 OS=Listeria monocytogenes serovar 1/2a (strain ATCC BAA-679 / EGD-e) OX=169963 GN=lmo0208 PE=3 SV=1	Y208_LISMO	12 kDa	0	0	0	0	1	1	0	0	1	0
Lmo1297 protein OS=Listeria monocytogenes serovar 1/2a (strain ATCC BAA-679 / EGD-e) OX=169963 GN=lmo1297 PE=4 SV=1	Q8Y7I1_LISMO	45 kDa	0	0	0	0	0	1	0	0	0	0
Glycerol-3-phosphate dehydrogenase OS=Listeria monocytogenes serovar 1/2a (strain ATCC BAA-679 / EGD-e) OX=169963 GN=glpD PE=3 SV=1	Q8Y7I4_LISMO	63 kDa	0	1	0	0	0	0	0	0	0	0
Lipoyl-[GcvH]:protein N-lipoyltransferase OS=Listeria monocytogenes serovar 1/2a (strain ATCC BAA-679 / EGD-e) OX=169963 GN=lipL PE=1 SV=1	LIPLL_LISMO	31 kDa	0	1	0	0	0	0	0	0	0	0
Two-component response regulator OS=Listeria monocytogenes serovar 1/2a (strain ATCC BAA-679 / EGD-e) OX=169963 GN=lisR PE=4 SV=1	Q92BX8_LISMO	26 kDa	0	1	0	0	0	1	0	0	0	0
Putative zinc metalloprotease Lmo1318 OS=Listeria monocytogenes serovar 1/2a (strain ATCC BAA-679 / EGD-e) OX=169963 GN=lmo1318 PE=3 SV=1	Y1318_LISMO	47 kDa	0	0	1	0	0	0	1	0	0	0
Lmo1491 protein OS=Listeria monocytogenes serovar 1/2a (strain ATCC BAA-679 / EGD-e) OX=169963 GN=lmo1491 PE=4 SV=1	Q8Y732_LISMO	40 kDa	0	1	0	0	1	1	0	0	0	0
DEAD-box ATP-dependent RNA helicase CshB OS=Listeria monocytogenes serovar 1/2a (strain ATCC BAA-679 / EGD-e) OX=169963 GN=cshB PE=2 SV=1	CSHB_LISMO	50 kDa	0	0	0	0	0	3	0	0	0	0
Protoporphyrinogen oxidase OS=Listeria monocytogenes serovar 1/2a (strain ATCC BAA-679 / EGD-e) OX=169963 GN=lmo0884 PE=3 SV=1	Q8Y8L3_LISMO	50 kDa	0	0	0	0	0	3	0	0	0	0
Glycine cleavage system H protein OS=Listeria monocytogenes serovar 1/2a (strain ATCC BAA-679 / EGD-e) OX=169963 GN=gcvH PE=3 SV=1	GCSH_LISMO	14 kDa	0	0	0	0	0	0	0	0	2	0
3-hydroxy-3-methylglutaryl coenzyme A reductase OS=Listeria monocytogenes serovar 1/2a (strain ATCC BAA-679 / EGD-e) OX=169963 GN=lmo0825 PE=3 SV=1	Q8Y8R9_LISMO	46 kDa	0	1	0	0	0	2	0	0	0	0
Cardiolipin synthase OS=Listeria monocytogenes serovar 1/2a (strain ATCC BAA-679 / EGD-e) OX=169963 GN=cls PE=3 SV=1	CLS_LISMO	55 kDa	0	0	0	2	0	0	1	0	0	0
Ribonuclease PH OS=Listeria monocytogenes serovar 1/2a (strain ATCC BAA-679 / EGD-e) OX=169963 GN=rph PE=3 SV=1	RNPH_LISMO	27 kDa	0	0	0	0	1	2	0	0	0	0
DNA topoisomerase 4 subunit A OS=Listeria monocytogenes serovar 1/2a (strain ATCC BAA-679 / EGD-e) OX=169963 GN=parC PE=3 SV=1	Q8Y7J0_LISMO	92 kDa	0	2	0	0	0	2	0	0	0	0
Lmo2555 protein OS=Listeria monocytogenes serovar 1/2a (strain ATCC BAA-679 / EGD-e) OX=169963 GN=lmo2555 PE=4 SV=1	Q8Y499_LISMO	48 kDa	0	2	0	0	0	2	0	0	0	0
Lmo1525 protein OS=Listeria monocytogenes serovar 1/2a (strain ATCC BAA-679 / EGD-e) OX=169963 GN=lmo1525 PE=4 SV=1	Q8Y705_LISMO	88 kDa	0	1	0	0	0	2	0	0	0	0
Lmo0272 protein OS=Listeria monocytogenes serovar 1/2a (strain ATCC BAA-679 / EGD-e) OX=169963 GN=lmo0272 PE=4 SV=1	Q8YA87_LISMO	30 kDa	0	1	0	0	0	2	0	0	0	0
Adenine phosphoribosyltransferase OS=Listeria monocytogenes serovar 1/2a (strain ATCC BAA-679 / EGD-e) OX=169963 GN=apt PE=3 SV=1	APT_LISMO	19 kDa	0	0	0	0	2	0	0	0	1	0
Lmo0051 protein OS=Listeria monocytogenes serovar 1/2a (strain ATCC BAA-679 / EGD-e) OX=169963 GN=lmo0051 PE=4 SV=1	Q8YAR4_LISMO	29 kDa	0	1	0	0	0	2	0	0	0	0
Lmo2422 protein OS=Listeria monocytogenes serovar 1/2a (strain ATCC BAA-679 / EGD-e) OX=169963 GN=lmo2422 PE=4 SV=1	Q8Y4L5_LISMO	26 kDa	0	0	0	0	0	2	0	0	0	0
Lmo0282 protein OS=Listeria monocytogenes serovar 1/2a (strain ATCC BAA-679 / EGD-e) OX=169963 GN=lmo0282 PE=4 SV=1	Q8YA77_LISMO	29 kDa	0	1	0	0	0	2	0	0	0	0
Major capsid protein (Viral-Cont) OS=Saccharomyces cerevisiae virus L-A GN=gag PE=1 SV=1	GAG_SCVLA	76 kDa	0	0	0	0	0	2	0	0	0	0
Lmo0796 protein OS=Listeria monocytogenes serovar 1/2a (strain ATCC BAA-679 / EGD-e) OX=169963 GN=lmo0796 PE=3 SV=1	Q8Y8U6_LISMO	19 kDa	0	0	0	0	1	0	0	1	2	0
Transcriptional regulator CtsR OS=Listeria monocytogenes serovar 1/2a (strain ATCC BAA-679 / EGD-e) OX=169963 GN=lmo0229 PE=3 SV=1	Q7AP89_LISMO	17 kDa	0	2	0	0	0	1	0	0	0	0
Lmo0097 protein OS=Listeria monocytogenes serovar 1/2a (strain ATCC BAA-679 / EGD-e) OX=169963 GN=lmo0097 PE=4 SV=1	Q8YAM1_LISMO	27 kDa	0	0	1	1	0	0	1	0	0	0
Fumarate hydratase class II OS=Listeria monocytogenes serovar 1/2a (strain ATCC BAA-679 / EGD-e) OX=169963 GN=fumC PE=3 SV=1	FUMC_LISMO	50 kDa	0	1	0	0	0	1	0	0	0	0
Lmo2162 protein OS=Listeria monocytogenes serovar 1/2a (strain ATCC BAA-679 / EGD-e) OX=169963 GN=lmo2162 PE=4 SV=1	Q8Y5A6_LISMO	28 kDa	0	2	0	0	0	1	0	0	0	0
Lmo1010 protein OS=Listeria monocytogenes serovar 1/2a (strain ATCC BAA-679 / EGD-e) OX=169963 GN=lmo1010 PE=4 SV=1	Q8Y8A2_LISMO	33 kDa	0	2	0	0	0	0	0	0	0	0
1-deoxy-D-xylulose-5-phosphate synthase OS=Listeria monocytogenes serovar 1/2a (strain ATCC BAA-679 / EGD-e) OX=169963 GN=dxs PE=3 SV=1	DXS_LISMO	67 kDa	0	0	0	0	0	1	0	0	0	0
Lmo2853 protein OS=Listeria monocytogenes serovar 1/2a (strain ATCC BAA-679 / EGD-e) OX=169963 GN=lmo2853 PE=4 SV=1	Q8Y3I3_LISMO	23 kDa	0	0	0	0	1	1	0	0	0	0
Ribosomal RNA small subunit methyltransferase G OS=Listeria monocytogenes serovar 1/2a (strain ATCC BAA-679 / EGD-e) OX=169963 GN=rsmG PE=3 SV=1	RSMG_LISMO	27 kDa	0	0	0	0	1	1	0	0	0	0
Lmo2754 protein OS=Listeria monocytogenes serovar 1/2a (strain ATCC BAA-679 / EGD-e) OX=169963 GN=lmo2754 PE=3 SV=1	Q8Y3S7_LISMO	48 kDa	0	0	1	0	0	1	0	0	0	0
Gluconeogenesis factor OS=Listeria monocytogenes serovar 1/2a (strain ATCC BAA-679 / EGD-e) OX=169963 GN=lmo2473 PE=3 SV=1	GNGF_LISMO	35 kDa	1	0	0	0	0	1	0	0	0	0
Cell division protein FtsX OS=Listeria monocytogenes serovar 1/2a (strain ATCC BAA-679 / EGD-e) OX=169963 GN=ftsX PE=3 SV=1	Q8Y4E1_LISMO	33 kDa	0	0	1	0	0	0	1	0	0	0
Ribosomal RNA small subunit methyltransferase A OS=Listeria monocytogenes serovar 1/2a (strain ATCC BAA-679 / EGD-e) OX=169963 GN=rsmA PE=3 SV=1	RSMA_LISMO	33 kDa	0	0	0	0	0	0	0	0	1	0
ATP-dependent helicase/nuclease subunit A OS=Listeria monocytogenes serovar 1/2a (strain ATCC BAA-679 / EGD-e) OX=169963 GN=addA PE=3 SV=1	ADDA_LISMO	143 kDa	0	1	0	0	0	1	0	0	0	0
NADPH dehydrogenase OS=Listeria monocytogenes serovar 1/2a (strain ATCC BAA-679 / EGD-e) OX=169963 GN=namA PE=3 SV=1	NAMA_LISMO	37 kDa	0	0	0	0	1	0	0	0	1	0
Lmo0942 protein OS=Listeria monocytogenes serovar 1/2a (strain ATCC BAA-679 / EGD-e) OX=169963 GN=lmo0942 PE=4 SV=1	Q8Y8G2_LISMO	68 kDa	0	0	0	0	0	1	0	0	0	0
50S ribosomal protein L20 OS=Listeria monocytogenes serovar 1/2a (strain ATCC BAA-679 / EGD-e) OX=169963 GN=rplT PE=3 SV=1	RL20_LISMO	14 kDa	0	1	0	0	0	1	1	0	0	0
Probable glycine dehydrogenase (decarboxylating) subunit 1 OS=Listeria monocytogenes serovar 1/2a (strain ATCC BAA-679 / EGD-e) OX=169963 GN=gcvPA PE=3 SV=1	GCSPA_LISMO	49 kDa	0	1	0	0	0	1	0	0	0	0
Lmo0929 protein OS=Listeria monocytogenes serovar 1/2a (strain ATCC BAA-679 / EGD-e) OX=169963 GN=lmo0929 PE=1 SV=1	Q8Y8H5_LISMO	25 kDa	0	0	0	0	0	0	0	0	1	0
Lmo2163 protein OS=Listeria monocytogenes serovar 1/2a (strain ATCC BAA-679 / EGD-e) OX=169963 GN=lmo2163 PE=4 SV=1	Q8Y5A5_LISMO	39 kDa	0	0	0	0	0	3	0	0	0	0
Lmo0192 protein OS=Listeria monocytogenes serovar 1/2a (strain ATCC BAA-679 / EGD-e) OX=169963 GN=lmo0192 PE=4 SV=1	Q8YAD9_LISMO	30 kDa	0	0	0	0	0	2	0	0	0	0
Lmo1026 protein OS=Listeria monocytogenes serovar 1/2a (strain ATCC BAA-679 / EGD-e) OX=169963 GN=lmo1026 PE=1 SV=1	Q8Y889_LISMO	35 kDa	0	0	0	0	0	0	2	0	0	0
Lmo1440 protein OS=Listeria monocytogenes serovar 1/2a (strain ATCC BAA-679 / EGD-e) OX=169963 GN=lmo1440 PE=4 SV=1	Q8Y762_LISMO	30 kDa	0	0	1	0	0	0	2	0	0	0
Pantothenate synthetase OS=Listeria monocytogenes serovar 1/2a (strain ATCC BAA-679 / EGD-e) OX=169963 GN=panC PE=3 SV=1	PANC_LISMO	32 kDa	0	1	0	0	0	2	0	0	0	0
Lmo2263 protein OS=Listeria monocytogenes serovar 1/2a (strain ATCC BAA-679 / EGD-e) OX=169963 GN=lmo2263 PE=4 SV=1	Q8Y515_LISMO	31 kDa	0	2	1	0	0	0	0	0	0	0
Lmo1941 protein OS=Listeria monocytogenes serovar 1/2a (strain ATCC BAA-679 / EGD-e) OX=169963 GN=lmo1941 PE=4 SV=1	Q8Y5W4_LISMO	26 kDa	0	0	2	0	0	0	0	0	0	0
Carbamoyl-phosphate synthase large chain OS=Listeria monocytogenes serovar 1/2a (strain ATCC BAA-679 / EGD-e) OX=169963 GN=carB PE=3 SV=1	CARB_LISMO	118 kDa	0	2	0	0	0	0	0	0	0	0
Lmo2079 protein OS=Listeria monocytogenes serovar 1/2a (strain ATCC BAA-679 / EGD-e) OX=169963 GN=lmo2079 PE=4 SV=1	Q8Y5I3_LISMO	42 kDa	0	0	0	0	0	2	0	0	0	0
Lmo1828 protein OS=Listeria monocytogenes serovar 1/2a (strain ATCC BAA-679 / EGD-e) OX=169963 GN=lmo1828 PE=4 SV=1	Q8Y671_LISMO	34 kDa	0	0	0	0	0	2	0	0	0	0
Lmo2522 protein OS=Listeria monocytogenes serovar 1/2a (strain ATCC BAA-679 / EGD-e) OX=169963 GN=lmo2522 PE=4 SV=1	Q8Y4C8_LISMO	29 kDa	0	0	0	0	1	0	0	0	1	0
Cysteine desulfurase OS=Listeria monocytogenes serovar 1/2a (strain ATCC BAA-679 / EGD-e) OX=169963 GN=lmo2413 PE=3 SV=1	Q8Y4M4_LISMO	45 kDa	0	0	0	0	0	2	0	0	0	0
1-deoxy-D-xylulose 5-phosphate reductoisomerase OS=Listeria monocytogenes serovar 1/2a (strain ATCC BAA-679 / EGD-e) OX=169963 GN=dxr PE=3 SV=1	DXR_LISMO	42 kDa	0	0	0	0	0	1	0	0	0	0
Lmo1782 protein OS=Listeria monocytogenes serovar 1/2a (strain ATCC BAA-679 / EGD-e) OX=169963 GN=lmo1782 PE=4 SV=1	Q8Y6A9_LISMO	29 kDa	0	0	0	0	0	0	0	0	1	0
Lmo2491 protein OS=Listeria monocytogenes serovar 1/2a (strain ATCC BAA-679 / EGD-e) OX=169963 GN=lmo2491 PE=4 SV=1	Q8Y4F3_LISMO	25 kDa	0	0	0	0	1	1	0	0	0	0
Lmo0547 protein OS=Listeria monocytogenes serovar 1/2a (strain ATCC BAA-679 / EGD-e) OX=169963 GN=lmo0547 PE=1 SV=1	Q8Y9I1_LISMO	36 kDa	0	0	0	0	0	2	0	0	0	0
Lmo1691 protein OS=Listeria monocytogenes serovar 1/2a (strain ATCC BAA-679 / EGD-e) OX=169963 GN=lmo1691 PE=4 SV=1	Q8Y6J3_LISMO	17 kDa	0	0	0	0	0	0	0	0	1	0
Lmo2646 protein OS=Listeria monocytogenes serovar 1/2a (strain ATCC BAA-679 / EGD-e) OX=169963 GN=lmo2646 PE=4 SV=1	Q8Y429_LISMO	26 kDa	0	2	0	0	0	0	0	0	0	0
Lmo1753 protein OS=Listeria monocytogenes serovar 1/2a (strain ATCC BAA-679 / EGD-e) OX=169963 GN=lmo1753 PE=4 SV=1	Q8Y6D4_LISMO	34 kDa	0	0	0	0	0	0	0	0	2	0
Anthranilate phosphoribosyltransferase OS=Listeria monocytogenes serovar 1/2a (strain ATCC BAA-679 / EGD-e) OX=169963 GN=trpD PE=3 SV=1	TRPD_LISMO	37 kDa	0	1	0	0	0	1	0	0	0	0
DNA repair protein RadA OS=Listeria monocytogenes serovar 1/2a (strain ATCC BAA-679 / EGD-e) OX=169963 GN=radA PE=3 SV=2	RADA_LISMO	50 kDa	0	1	0	0	0	1	0	0	0	0
Dihydropteroate synthase OS=Listeria monocytogenes serovar 1/2a (strain ATCC BAA-679 / EGD-e) OX=169963 GN=sul PE=3 SV=1	Q8YAC2_LISMO	30 kDa	0	0	0	0	0	1	0	0	0	0
5'-methylthioadenosine/S-adenosylhomocysteine nucleosidase OS=Listeria monocytogenes serovar 1/2a (strain ATCC BAA-679 / EGD-e) OX=169963 GN=mtnN PE=3 SV=1	MTNN_LISMO	25 kDa	0	0	0	0	1	0	0	0	1	0
Peptide chain release factor 1 OS=Listeria monocytogenes serovar 1/2a (strain ATCC BAA-679 / EGD-e) OX=169963 GN=prfA PE=3 SV=1	RF1_LISMO	41 kDa	0	1	0	0	1	0	0	0	0	0
Elongation factor P OS=Listeria monocytogenes serovar 1/2a (strain ATCC BAA-679 / EGD-e) OX=169963 GN=efp PE=3 SV=1	EFP_LISMO	20 kDa	0	0	0	0	0	0	0	0	1	0
Uncharacterized PIN and TRAM-domain containing protein Lmo0234 OS=Listeria monocytogenes serovar 1/2a (strain ATCC BAA-679 / EGD-e) OX=169963 GN=lmo0234 PE=3 SV=1	Y234_LISMO	39 kDa	0	0	0	0	0	1	1	0	0	0
RelA protein OS=Listeria monocytogenes serovar 1/2a (strain ATCC BAA-679 / EGD-e) OX=169963 GN=relA PE=3 SV=1	Q8Y706_LISMO	85 kDa	0	1	0	0	0	1	0	0	0	0
Probable glycine dehydrogenase (decarboxylating) subunit 2 OS=Listeria monocytogenes serovar 1/2a (strain ATCC BAA-679 / EGD-e) OX=169963 GN=gcvPB PE=3 SV=1	GCSPB_LISMO	54 kDa	0	1	0	0	0	1	0	0	0	0
Tryptophan synthase beta chain OS=Listeria monocytogenes serovar 1/2a (strain ATCC BAA-679 / EGD-e) OX=169963 GN=trpB PE=3 SV=1	TRPB_LISMO	44 kDa	0	0	0	0	0	2	0	0	0	0
Glucosamine-6-phosphate deaminase OS=Listeria monocytogenes serovar 1/2a (strain ATCC BAA-679 / EGD-e) OX=169963 GN=nagB PE=3 SV=1	NAGB_LISMO	26 kDa	0	0	0	0	0	0	0	0	2	0
LexA repressor OS=Listeria monocytogenes serovar 1/2a (strain ATCC BAA-679 / EGD-e) OX=169963 GN=lexA PE=3 SV=1	LEXA_LISMO	23 kDa	0	2	0	0	0	0	0	0	0	0
Lmo2354 protein OS=Listeria monocytogenes serovar 1/2a (strain ATCC BAA-679 / EGD-e) OX=169963 GN=lmo2354 PE=4 SV=1	Q8Y4S8_LISMO	58 kDa	0	0	0	0	0	0	0	0	2	0
Lmo1855 protein OS=Listeria monocytogenes serovar 1/2a (strain ATCC BAA-679 / EGD-e) OX=169963 GN=lmo1855 PE=4 SV=1	Q8Y645_LISMO	31 kDa	0	0	0	0	0	2	0	0	0	0
Lmo0941 protein OS=Listeria monocytogenes serovar 1/2a (strain ATCC BAA-679 / EGD-e) OX=169963 GN=lmo0941 PE=4 SV=1	Q8Y8G3_LISMO	38 kDa	0	1	0	0	0	0	0	0	0	0
Lmo2159 protein OS=Listeria monocytogenes serovar 1/2a (strain ATCC BAA-679 / EGD-e) OX=169963 GN=lmo2159 PE=4 SV=1	Q8Y5A9_LISMO	38 kDa	0	0	0	0	0	1	0	0	0	0
Lmo2652 protein OS=Listeria monocytogenes serovar 1/2a (strain ATCC BAA-679 / EGD-e) OX=169963 GN=lmo2652 PE=4 SV=1	Q8Y423_LISMO	79 kDa	0	0	0	0	0	1	0	0	0	0
Lmo0273 protein OS=Listeria monocytogenes serovar 1/2a (strain ATCC BAA-679 / EGD-e) OX=169963 GN=lmo0273 PE=4 SV=1	Q8YA86_LISMO	19 kDa	0	1	0	0	0	0	0	0	0	0
Lmo1871 protein OS=Listeria monocytogenes serovar 1/2a (strain ATCC BAA-679 / EGD-e) OX=169963 GN=lmo1871 PE=4 SV=1	Q8Y629_LISMO	55 kDa	0	0	0	0	0	2	0	0	0	0
Lmo1498 protein OS=Listeria monocytogenes serovar 1/2a (strain ATCC BAA-679 / EGD-e) OX=169963 GN=lmo1498 PE=4 SV=1	Q8Y726_LISMO	25 kDa	0	0	0	0	0	1	0	0	0	0
Xanthine phosphoribosyltransferase OS=Listeria monocytogenes serovar 1/2a (strain ATCC BAA-679 / EGD-e) OX=169963 GN=xpt PE=3 SV=1	XPT_LISMO	21 kDa	0	0	0	0	0	0	0	0	1	0
Pyruvate, phosphate dikinase OS=Listeria monocytogenes serovar 1/2a (strain ATCC BAA-679 / EGD-e) OX=169963 GN=lmo1867 PE=3 SV=1	Q8Y633_LISMO	97 kDa	0	0	0	0	0	1	0	0	0	0
Acyl carrier protein OS=Listeria monocytogenes serovar 1/2a (strain ATCC BAA-679 / EGD-e) OX=169963 GN=acpP PE=3 SV=1	ACP_LISMO	8 kDa	0	0	0	0	0	0	0	0	1	0
Ferredoxin--NADP reductase 1 OS=Listeria monocytogenes serovar 1/2a (strain ATCC BAA-679 / EGD-e) OX=169963 GN=lmo1961 PE=3 SV=1	FENR1_LISMO	36 kDa	0	1	0	0	0	0	0	0	0	0
